# Supplementary material for: Automatic extraction of gene-disease associations from literature using joint ensemble learning
Source: PLoS One. 2018 Jul 26;13(7):e0200699. doi: 10.1371/journal.pone.0200699 (PMC6061985; doi:10.1371/journal.pone.0200699)
Supplement: S1 File — (TXT) [file pone.0200699.s001.txt]

Capturing of the local syntax and semantics from the gene-disease association sentences is given below. In the given sentences, RELW represents the relation word GW GWR and DW DWR represent the gene and disease word windows in both directions.
#########################################################################################################################


Thus, <GENE> FGF6 </GENE> is  <RELW> increase </RELW> d in PIN and <DISEASE> prostate cancer </DISEASE> and can  <RELW> promote </RELW>  the proliferation of the transformed prostatic epithelial cells via paracrine and autocrine mechanisms. <GW-1>Thus,</GW-1><GWR-1></GWR-1><GWR-2>is</GWR-2><GWR-3> <RELW> increase </RELW> d</GWR-3><GWR-4>in</GWR-4><DW-1>and</DW-1><DW-2>PIN</DW-2><DW-3>in</DW-3><DW-4> <RELW> increase </RELW> d</DW-4><DWR-1></DWR-1><DWR-2>and</DWR-2><DWR-3>can</DWR-3><DWR-4> <RELW> promote </RELW> </DWR-4>
Isolation and characterization of the major form of human <GENE> MUC18 </GENE> cDNA  <RELW> gene </RELW>  and correlation of <GENE> MUC18 </GENE> over- <RELW> express </RELW> ion in <DISEASE> prostate cancer </DISEASE> cell lines and tissues with malignant progression. <GW-1>human</GW-1><GW-2>of</GW-2><GW-3>form</GW-3><GW-4>major</GW-4><GWR-1></GWR-1><GWR-2>cDNA</GWR-2><GWR-3> <RELW> gene </RELW> </GWR-3><GWR-4>and</GWR-4><DW-1>in</DW-1><DW-2>over- <RELW> express </RELW> ion</DW-2><DW-3></GENE></DW-3><DW-4>MUC18</DW-4><DWR-1></DWR-1><DWR-2>cell</DWR-2><DWR-3>lines</DWR-3><DWR-4>and</DWR-4>
We therefore conclude that <GENE> MUC18 </GENE>  <RELW> express </RELW> ion is  <RELW> increase </RELW> d during <DISEASE> prostate cancer </DISEASE> initiation (high grade PIN) and progression to carcinoma, and in metastatic cell lines and metastatic carcinoma. <GW-1>that</GW-1><GW-2>conclude</GW-2><GW-3>therefore</GW-3><GW-4>We</GW-4><GWR-1></GWR-1><GWR-2> <RELW> express </RELW> ion</GWR-2><GWR-3>is</GWR-3><GWR-4> <RELW> increase </RELW> d</GWR-4><DW-1>during</DW-1><DW-2> <RELW> increase </RELW> d</DW-2><DW-3>is</DW-3><DW-4> <RELW> express </RELW> ion</DW-4><DWR-1></DWR-1><DWR-2>initiation</DWR-2><DWR-3>(high</DWR-3><DWR-4>grade</DWR-4>
These  <RELW> result </RELW> s demonstrate that in a sequence-specific manner, RIalpha antisense, via efficient  <RELW> depletion </RELW>  of the <GENE> growth stimulatory molecule RIalpha </GENE>,  <RELW> induce </RELW> s growth  <RELW> inhibition </RELW> , apoptosis, and phenotypic (cell morphology) changes, providing an innovative approach to combat hormone-insensitive <DISEASE> prostate cancer </DISEASE> cell growth. <GW-1>the</GW-1><GW-2>of</GW-2><GW-3> <RELW> depletion </RELW> </GW-3><GW-4>efficient</GW-4><GWR-1>,</GWR-1><GWR-2> <RELW> induce </RELW> s</GWR-2><GWR-3>growth</GWR-3><GWR-4> <RELW> inhibition </RELW> ,</GWR-4><DW-1>hormone-insensitive</DW-1><DW-2>combat</DW-2><DW-3>to</DW-3><DW-4>approach</DW-4><DWR-1></DWR-1><DWR-2>cell</DWR-2><DWR-3>growth.</DWR-3>
We have found that <GENE> Cdc6 </GENE>  <RELW> express </RELW> ion is  <RELW> down-regulated </RELW>  in <DISEASE> prostate cancer </DISEASE> as detected by semiquantitative reverse transcriptase-PCR of prostate cell lines and laser-captured microdissected prostate tissues. <GW-1>that</GW-1><GW-2>found</GW-2><GW-3>have</GW-3><GW-4>We</GW-4><GWR-1></GWR-1><GWR-2> <RELW> express </RELW> ion</GWR-2><GWR-3>is</GWR-3><GWR-4> <RELW> down-regulated </RELW> </GWR-4><DW-1>in</DW-1><DW-2> <RELW> down-regulated </RELW> </DW-2><DW-3>is</DW-3><DW-4> <RELW> express </RELW> ion</DW-4><DWR-1></DWR-1><DWR-2>as</DWR-2><DWR-3>detected</DWR-3><DWR-4>by</DWR-4>
Furthermore, a 100-fold  <RELW> reduction </RELW>  in the transcription efficiency of the <GENE> Cdc6  <RELW> promote </RELW> r-luciferase  <RELW> construct </RELW>  </GENE> was noted in the metastatic <DISEASE> PC3 </DISEASE> cells  <RELW> compare </RELW> d with that in BPH-1 cells. <GW-1>the</GW-1><GW-2>of</GW-2><GW-3>efficiency</GW-3><GW-4>transcription</GW-4><GWR-1></GWR-1><GWR-2>was</GWR-2><GWR-3>noted</GWR-3><GWR-4>in</GWR-4><DW-1>metastatic</DW-1><DW-2>the</DW-2><DW-3>in</DW-3><DW-4>noted</DW-4><DWR-1></DWR-1><DWR-2>cells</DWR-2><DWR-3> <RELW> compare </RELW> d</DWR-3><DWR-4>with</DWR-4>
Sustained  <RELW> increase </RELW>  of the <GENE> c-myc  <RELW> gene </RELW>  product </GENE> was detectable in <DISEASE> PC-3 </DISEASE> but not in DU-145 cells. <GW-1>the</GW-1><GW-2>of</GW-2><GW-3> <RELW> increase </RELW> </GW-3><GW-4>Sustained</GW-4><GWR-1></GWR-1><GWR-2>was</GWR-2><GWR-3>detectable</GWR-3><GWR-4>in</GWR-4><DW-1>in</DW-1><DW-2>detectable</DW-2><DW-3>was</DW-3><DW-4></GENE></DW-4><DWR-1></DWR-1><DWR-2>but</DWR-2><DWR-3>not</DWR-3><DWR-4>in</DWR-4>
Concurrently, we demonstrated BN-dependent  <RELW> activation </RELW>  of the <GENE> transcription factor Elk-1 </GENE> and significant  <RELW> increase </RELW>  of cell proliferation in both <DISEASE> prostate cancer </DISEASE> cell lines. <GW-1>the</GW-1><GW-2>of</GW-2><GW-3> <RELW> activation </RELW> </GW-3><GW-4>BN-dependent</GW-4><GWR-1></GWR-1><GWR-2>and</GWR-2><GWR-3>significant</GWR-3><GWR-4> <RELW> increase </RELW> </GWR-4><DW-1>both</DW-1><DW-2>in</DW-2><DW-3>proliferation</DW-3><DW-4>cell</DW-4><DWR-1></DWR-1><DWR-2>cell</DWR-2><DWR-3>lines.</DWR-3>
Electronic profiling of publicly available  <RELW> express </RELW> ed sequence tag databases identified a  <RELW> gene </RELW> , cysteine-rich secretory <RELW> protein </RELW> -3 (<GENE> CRISP-3 </GENE>), that is  <RELW> up-regulate </RELW> d in <DISEASE> prostate cancer </DISEASE>, and of which the  <RELW> express </RELW> ion is relatively prostate-specific. <GW-1>(</GW-1><GW-2>secretory <RELW> protein </RELW> -3</GW-2><GW-3>cysteine-rich</GW-3><GW-4> <RELW> gene </RELW> ,</GW-4><GWR-1>),</GWR-1><GWR-2>that</GWR-2><GWR-3>is</GWR-3><GWR-4> <RELW> up-regulate </RELW> d</GWR-4><DW-1>in</DW-1><DW-2> <RELW> up-regulate </RELW> d</DW-2><DW-3>is</DW-3><DW-4>that</DW-4><DWR-1>,</DWR-1><DWR-2>and</DWR-2><DWR-3>of</DWR-3><DWR-4>which</DWR-4>
<GENE> Cdc25B </GENE> is frequently over <RELW> express </RELW> ed in human <DISEASE> prostate cancer </DISEASE> tissues (29 of 30; 97%). <GW-1></GW-1><GWR-1></GWR-1><GWR-2>is</GWR-2><GWR-3>frequently</GWR-3><GWR-4>over <RELW> express </RELW> ed</GWR-4><DW-1>human</DW-1><DW-2>in</DW-2><DW-3>over <RELW> express </RELW> ed</DW-3><DW-4>frequently</DW-4><DWR-1></DWR-1><DWR-2>tissues</DWR-2><DWR-3>(29</DWR-3><DWR-4>of</DWR-4>
<GENE> PTOV1 </GENE> was recently identified as a novel  <RELW> gene </RELW>  and  <RELW> protein </RELW>  during a differential dis <RELW> play </RELW>  screening for  <RELW> gene </RELW> s over <RELW> express </RELW> ed in <DISEASE> prostate cancer </DISEASE>. <GW-1></GW-1><GWR-1></GWR-1><GWR-2>was</GWR-2><GWR-3>recently</GWR-3><GWR-4>identified</GWR-4><DW-1>in</DW-1><DW-2>over <RELW> express </RELW> ed</DW-2><DW-3> <RELW> gene </RELW> s</DW-3><DW-4>for</DW-4><DWR-1>.</DWR-1>
By immunohistochemical analysis, we have found that <GENE> PTOV1 </GENE> is over <RELW> express </RELW> ed in 71% of 38 <DISEASE> prostate carcinomas </DISEASE> and in 80% of samples with prostate intraepithelial neoplasia. <GW-1>that</GW-1><GW-2>found</GW-2><GW-3>have</GW-3><GW-4>we</GW-4><GWR-1></GWR-1><GWR-2>is</GWR-2><GWR-3>over <RELW> express </RELW> ed</GWR-3><GWR-4>in</GWR-4><DW-1>38</DW-1><DW-2>of</DW-2><DW-3>71%</DW-3><DW-4>in</DW-4><DWR-1></DWR-1><DWR-2>and</DWR-2><DWR-3>in</DWR-3><DWR-4>80%</DWR-4>
<GENE> MEK5 </GENE> over <RELW> express </RELW> ion is  <RELW> associate </RELW> d with metastatic <DISEASE> prostate cancer </DISEASE>, and  <RELW> stimulate </RELW> s proliferation, MMP-9  <RELW> express </RELW> ion and invasion. <GW-1></GW-1><GWR-1></GWR-1><GWR-2>over <RELW> express </RELW> ion</GWR-2><GWR-3>is</GWR-3><GWR-4> <RELW> associate </RELW> d</GWR-4><DW-1>metastatic</DW-1><DW-2>with</DW-2><DW-3> <RELW> associate </RELW> d</DW-3><DW-4>is</DW-4><DWR-1>,</DWR-1><DWR-2>and</DWR-2><DWR-3> <RELW> stimulate </RELW> s</DWR-3><DWR-4>proliferation,</DWR-4>
The over <RELW> express </RELW> ion of Bax inhibitor-1 (<GENE> BI-1 </GENE>) in <DISEASE> prostate carcinoma </DISEASE> and <DISEASE> prostate cancer </DISEASE> cell lines was  <RELW> confirm </RELW> ed by using Northern blot and Western blot analyses. <GW-1>(</GW-1><GW-2>inhibitor-1</GW-2><GW-3>Bax</GW-3><GW-4>of</GW-4><GWR-1>)</GWR-1><GWR-2>in</GWR-2><GWR-3><DISEASE></GWR-3><GWR-4>prostate</GWR-4><DW-1>in</DW-1><DW-2></GENE>)</DW-2><DW-3>BI-1</DW-3><DW-4>(<GENE></DW-4><DWR-1></DWR-1><DWR-2>and</DWR-2><DWR-3><DISEASE></DWR-3><DWR-4>prostate</DWR-4>
These observations  <RELW> suggest </RELW>  that <GENE> U19 </GENE> is growth inhibitory and tumor  <RELW> suppress </RELW> ive and that the  <RELW> disruption </RELW>  of androgen-dependent growth  <RELW> inhibition </RELW>  via <GENE> U19 </GENE>  <RELW> down- <RELW> regulation </RELW>  </RELW>  is commonly  <RELW> associate </RELW> d with <DISEASE> prostate cancer </DISEASE> progression. <GW-1>that</GW-1><GW-2> <RELW> suggest </RELW> </GW-2><GW-3>observations</GW-3><GW-4>These</GW-4><GWR-1></GWR-1><GWR-2>is</GWR-2><GWR-3>growth</GWR-3><GWR-4>inhibitory</GWR-4><DW-1>with</DW-1><DW-2> <RELW> associate </RELW> d</DW-2><DW-3>commonly</DW-3><DW-4>is</DW-4><DWR-1></DWR-1><DWR-2>progression.</DWR-2>
First, a comprehensive serial immunohistochemical analysis of primary and metastatic <DISEASE> prostate cancer </DISEASE> samples  <RELW> show </RELW> ed  <RELW> increase </RELW> d stage-specific  <RELW> express </RELW> ion of <GENE> IL-11Ralpha </GENE> during disease progression. <GW-1>of</GW-1><GW-2> <RELW> express </RELW> ion</GW-2><GW-3>stage-specific</GW-3><GW-4> <RELW> increase </RELW> d</GW-4><GWR-1></GWR-1><GWR-2>during</GWR-2><GWR-3>disease</GWR-3><GWR-4>progression.</GWR-4><DW-1>metastatic</DW-1><DW-2>and</DW-2><DW-3>primary</DW-3><DW-4>of</DW-4><DWR-1></DWR-1><DWR-2>samples</DWR-2><DWR-3> <RELW> show </RELW> ed</DWR-3><DWR-4> <RELW> increase </RELW> d</DWR-4>
We have  <RELW> show </RELW> n previously that although <GENE> AP-2 </GENE> is  <RELW> express </RELW> ed highly in normal prostatic epithelium, its  <RELW> express </RELW> ion is lost in high-grade prostatic intraepithelial neoplasia and <DISEASE> prostate cancer </DISEASE> ,  <RELW> suggest </RELW> ing that  <RELW> loss </RELW>  of <GENE> AP-2 </GENE>  <RELW> play </RELW> s a  <RELW> role </RELW>  in <DISEASE> prostate cancer </DISEASE>  development. <GW-1>although</GW-1><GW-2>that</GW-2><GW-3>previously</GW-3><GW-4> <RELW> show </RELW> n</GW-4><GWR-1></GWR-1><GWR-2>is</GWR-2><GWR-3> <RELW> express </RELW> ed</GWR-3><GWR-4>highly</GWR-4><DW-1>and</DW-1><DW-2>neoplasia</DW-2><DW-3>intraepithelial</DW-3><DW-4>prostatic</DW-4><DWR-1></DWR-1><DWR-2>,</DWR-2><DWR-3> <RELW> suggest </RELW> ing</DWR-3><DWR-4>that</DWR-4>
Elucidating the molecular events  <RELW> result </RELW> ing from  <RELW> loss </RELW>  of <GENE> AP-2 </GENE> in the prostate epithelium has implications for the understanding and  <RELW> prevent </RELW> ion of the on <RELW> set </RELW>  of <DISEASE> prostate cancer </DISEASE>. <GW-1>of</GW-1><GW-2> <RELW> loss </RELW> </GW-2><GW-3>from</GW-3><GW-4> <RELW> result </RELW> ing</GW-4><GWR-1></GWR-1><GWR-2>in</GWR-2><GWR-3>the</GWR-3><GWR-4>prostate</GWR-4><DW-1>of</DW-1><DW-2>on <RELW> set </RELW> </DW-2><DW-3>the</DW-3><DW-4>of</DW-4><DWR-1>.</DWR-1>
The interaction between FADD and caspase-8 was  <RELW> inhibited </RELW> , but  <RELW> abrogation </RELW>  of JNK  <RELW> activity </RELW>  or <GENE> HIPK3 </GENE>  <RELW> express </RELW> ion was found to restore this interaction and  <RELW> increase </RELW> d the sensitivity of <DISEASE> DU 145 </DISEASE> cells to Fas receptor-mediated apoptosis. <GW-1>or</GW-1><GW-2> <RELW> activity </RELW> </GW-2><GW-3>JNK</GW-3><GW-4>of</GW-4><GWR-1></GWR-1><GWR-2> <RELW> express </RELW> ion</GWR-2><GWR-3>was</GWR-3><GWR-4>found</GWR-4><DW-1>of</DW-1><DW-2>sensitivity</DW-2><DW-3>the</DW-3><DW-4> <RELW> increase </RELW> d</DW-4><DWR-1></DWR-1><DWR-2>cells</DWR-2><DWR-3>to</DWR-3><DWR-4>Fas</DWR-4>
In clinical <DISEASE> prostate cancer </DISEASE> specimens from patients with varying grades of disease, the stained tissue sections  <RELW> show </RELW> ed high  <RELW> levels </RELW>  of <GENE> SREBP-1  <RELW> protein </RELW>  </GENE>  <RELW> compare </RELW> d with noncancerous prostate tissue. <GW-1>of</GW-1><GW-2> <RELW> levels </RELW> </GW-2><GW-3>high</GW-3><GW-4> <RELW> show </RELW> ed</GW-4><GWR-1></GWR-1><GWR-2> <RELW> compare </RELW> d</GWR-2><GWR-3>with</GWR-3><GWR-4>noncancerous</GWR-4><DW-1>clinical</DW-1><DW-2>In</DW-2><DWR-1></DWR-1><DWR-2>specimens</DWR-2><DWR-3>from</DWR-3><DWR-4>patients</DWR-4>
In summary, the <DISEASE> LNCaP </DISEASE> xenograft model of human <DISEASE> prostate cancer </DISEASE>  as well as clinical specimens of <DISEASE> prostate cancer </DISEASE>  demonstrated an up- <RELW> regulation </RELW>  of <GENE> SREBPs </GENE> and their downstream effector  <RELW> gene </RELW> s during progression to androgen independence. <GW-1>of</GW-1><GW-2>up- <RELW> regulation </RELW> </GW-2><GW-3>an</GW-3><GW-4>demonstrated</GW-4><GWR-1></GWR-1><GWR-2>and</GWR-2><GWR-3>their</GWR-3><GWR-4>downstream</GWR-4><DW-1>the</DW-1><DW-2>summary,</DW-2><DW-3>In</DW-3><DWR-1></DWR-1><DWR-2>xenograft</DWR-2><DWR-3>model</DWR-3><DWR-4>of</DWR-4>
An  <RELW> increase </RELW>  in the  <RELW> activity </RELW>  of <GENE> mitogen- <RELW> activate </RELW> d  <RELW> protein </RELW>  kinase </GENE> (MAPK) has been cor <RELW> relate </RELW> d with the progression of <DISEASE> prostate cancer </DISEASE> to advanced disease in humans. <GW-1>of</GW-1><GW-2> <RELW> activity </RELW> </GW-2><GW-3>the</GW-3><GW-4>in</GW-4><GWR-1></GWR-1><GWR-2>(MAPK)</GWR-2><GWR-3>has</GWR-3><GWR-4>been</GWR-4><DW-1>of</DW-1><DW-2>progression</DW-2><DW-3>the</DW-3><DW-4>with</DW-4><DWR-1></DWR-1><DWR-2>to</DWR-2><DWR-3>advanced</DWR-3><DWR-4>disease</DWR-4>
Increasing RSK isoform 2 (RSK2)  <RELW> levels </RELW>  in the human <DISEASE> prostate cancer </DISEASE>  line, <DISEASE> LNCaP </DISEASE>,  <RELW> enhance </RELW> d prostate-specific  <RELW> antigen </RELW>  (<GENE> PSA </GENE>)  <RELW> express </RELW> ion, an important diagnostic  <RELW> marker </RELW>  for <DISEASE> prostate cancer </DISEASE> , whereas  <RELW> inhibiting </RELW>  RSK  <RELW> activity </RELW>  using a RSK-specific inhibitor, 3Ac-SL0101,  <RELW> decrease </RELW> d <GENE> PSA </GENE>  <RELW> express </RELW> ion. <GW-1>(</GW-1><GW-2> <RELW> antigen </RELW> </GW-2><GW-3>prostate-specific</GW-3><GW-4> <RELW> enhance </RELW> d</GW-4><GWR-1>)</GWR-1><GWR-2> <RELW> express </RELW> ion,</GWR-2><GWR-3>an</GWR-3><GWR-4>important</GWR-4><DW-1>human</DW-1><DW-2>the</DW-2><DW-3>in</DW-3><DW-4> <RELW> levels </RELW> </DW-4><DWR-1></DWR-1><DWR-2></DWR-2><DWR-3>line,</DWR-3><DWR-4><DISEASE></DWR-4>
Increasing RSK isoform 2 (RSK2)  <RELW> levels </RELW>  in the human <DISEASE> prostate cancer </DISEASE>  line, <DISEASE> LNCaP </DISEASE>,  <RELW> enhance </RELW> d prostate-specific  <RELW> antigen </RELW>  (<GENE> PSA </GENE>)  <RELW> express </RELW> ion, an important diagnostic  <RELW> marker </RELW>  for <DISEASE> prostate cancer </DISEASE> , whereas  <RELW> inhibiting </RELW>  RSK  <RELW> activity </RELW>  using a RSK-specific inhibitor, 3Ac-SL0101,  <RELW> decrease </RELW> d <GENE> PSA </GENE>  <RELW> express </RELW> ion. <GW-1>(</GW-1><GW-2> <RELW> antigen </RELW> </GW-2><GW-3>prostate-specific</GW-3><GW-4> <RELW> enhance </RELW> d</GW-4><GWR-1>)</GWR-1><GWR-2> <RELW> express </RELW> ion,</GWR-2><GWR-3>an</GWR-3><GWR-4>important</GWR-4><DW-1>human</DW-1><DW-2>the</DW-2><DW-3>in</DW-3><DW-4> <RELW> levels </RELW> </DW-4><DWR-1></DWR-1><DWR-2></DWR-2><DWR-3>line,</DWR-3><DWR-4><DISEASE></DWR-4>
Down- <RELW> regulation </RELW>  of <GENE> ATM  <RELW> protein </RELW>  </GENE> sensitizes human <DISEASE> prostate cancer </DISEASE> cells to radiation- <RELW> induce </RELW> d apoptosis. <GW-1>of</GW-1><GW-2>Down- <RELW> regulation </RELW> </GW-2><GWR-1></GWR-1><GWR-2>sensitizes</GWR-2><GWR-3>human</GWR-3><GWR-4><DISEASE></GWR-4><DW-1>human</DW-1><DW-2>sensitizes</DW-2><DW-3></GENE></DW-3><DW-4> <RELW> protein </RELW> </DW-4><DWR-1></DWR-1><DWR-2>cells</DWR-2><DWR-3>to</DWR-3><DWR-4>radiation- <RELW> induce </RELW> d</DWR-4>
<GENE> CBX7 </GENE> over <RELW> express </RELW> ion in <DISEASE> LNCaP </DISEASE> cells  <RELW> result </RELW> ed in a slight growth advantage in both androgen-dependent and -independent conditions. <GW-1></GW-1><GWR-1></GWR-1><GWR-2>over <RELW> express </RELW> ion</GWR-2><GWR-3>in</GWR-3><GWR-4><DISEASE></GWR-4><DW-1>in</DW-1><DW-2>over <RELW> express </RELW> ion</DW-2><DW-3></GENE></DW-3><DW-4>CBX7</DW-4><DWR-1></DWR-1><DWR-2>cells</DWR-2><DWR-3> <RELW> result </RELW> ed</DWR-3><DWR-4>in</DWR-4>
<GENE> Cytochrome P450 1B1 (CYP1B1) </GENE>, a dioxin inducible member of the CYP super <RELW> gene </RELW>  family, is over <RELW> express </RELW> ed in various human malignancies including <DISEASE> prostate cancer </DISEASE>. <GW-1></GW-1><GWR-1>,</GWR-1><GWR-2>a</GWR-2><GWR-3>dioxin</GWR-3><GWR-4>inducible</GWR-4><DW-1>including</DW-1><DW-2>malignancies</DW-2><DW-3>human</DW-3><DW-4>various</DW-4><DWR-1>.</DWR-1>
Increased  <RELW> express </RELW> ion of <GENE> osteopontin </GENE> contributes to the progression of <DISEASE> prostate cancer </DISEASE>. <GW-1>of</GW-1><GW-2> <RELW> express </RELW> ion</GW-2><GW-3>Increased</GW-3><GWR-1></GWR-1><GWR-2>contributes</GWR-2><GWR-3>to</GWR-3><GWR-4>the</GWR-4><DW-1>of</DW-1><DW-2>progression</DW-2><DW-3>the</DW-3><DW-4>to</DW-4><DWR-1>.</DWR-1>
Increased  <RELW> express </RELW> ion of <GENE> type 2 3alpha-hydroxysteroid dehydrogenase/type 5 17beta-hydroxysteroid dehydrogenase (AKR1C3) </GENE> and its relationship with androgen receptor in <DISEASE> prostate carcinoma </DISEASE>. <GW-1>of</GW-1><GW-2> <RELW> express </RELW> ion</GW-2><GW-3>Increased</GW-3><GWR-1></GWR-1><GWR-2>and</GWR-2><GWR-3>its</GWR-3><GWR-4>relationship</GWR-4><DW-1>in</DW-1><DW-2>receptor</DW-2><DW-3>androgen</DW-3><DW-4>with</DW-4><DWR-1>.</DWR-1>
We conclude that  <RELW> elevate </RELW> d  <RELW> express </RELW> ion of <GENE> AKR1C3 </GENE> is highly  <RELW> associate </RELW> d with <DISEASE> prostate carcinoma </DISEASE>. <GW-1>of</GW-1><GW-2> <RELW> express </RELW> ion</GW-2><GW-3> <RELW> elevate </RELW> d</GW-3><GW-4>that</GW-4><GWR-1></GWR-1><GWR-2>is</GWR-2><GWR-3>highly</GWR-3><GWR-4> <RELW> associate </RELW> d</GWR-4><DW-1>with</DW-1><DW-2> <RELW> associate </RELW> d</DW-2><DW-3>highly</DW-3><DW-4>is</DW-4><DWR-1>.</DWR-1>
Kaplan-Meier survival analysis  <RELW> confirm </RELW> ed  <RELW> increase </RELW> d <GENE> RPL19 </GENE>  <RELW> express </RELW> ion to be highly predictive of shorter patient survival (P &amp;lt; 0.05), revealing <GENE> RPL19 </GENE> to be a sensitive predictor of <DISEASE> prostate cancer </DISEASE> progression. <GW-1> <RELW> increase </RELW> d</GW-1><GW-2> <RELW> confirm </RELW> ed</GW-2><GW-3>analysis</GW-3><GW-4>survival</GW-4><GWR-1></GWR-1><GWR-2> <RELW> express </RELW> ion</GWR-2><GWR-3>to</GWR-3><GWR-4>be</GWR-4><DW-1>of</DW-1><DW-2>predictor</DW-2><DW-3>sensitive</DW-3><DW-4>a</DW-4><DWR-1></DWR-1><DWR-2>progression.</DWR-2>
 <RELW> Transfection </RELW> -mediated <GENE> WWOX </GENE> over <RELW> express </RELW> ion in <DISEASE> DU145 </DISEASE> cells  <RELW> suppress </RELW> ed colony growth (P = 0.0012), and <GENE> WWOX </GENE> over <RELW> express </RELW> ion by infection with Ad-<GENE> WWOX </GENE> virus  <RELW> induce </RELW> d apoptosis through a caspase-dependent mechanism and  <RELW> suppress </RELW> ed cell growth. <GW-1> <RELW> Transfection </RELW> -mediated</GW-1><GWR-1></GWR-1><GWR-2>over <RELW> express </RELW> ion</GWR-2><GWR-3>in</GWR-3><GWR-4><DISEASE></GWR-4><DW-1>in</DW-1><DW-2>over <RELW> express </RELW> ion</DW-2><DW-3></GENE></DW-3><DW-4>WWOX</DW-4><DWR-1></DWR-1><DWR-2>cells</DWR-2><DWR-3> <RELW> suppress </RELW> ed</DWR-3><DWR-4>colony</DWR-4>
Together, our data  <RELW> suggest </RELW>  that strong <GENE> Tiam1 </GENE> over <RELW> express </RELW> ion relative to the corresponding benign epithelial cells is a new and independent predictor of  <RELW> decrease </RELW> d DFS for patients with <DISEASE> prostate cancer </DISEASE>. <GW-1>strong</GW-1><GW-2>that</GW-2><GW-3> <RELW> suggest </RELW> </GW-3><GW-4>data</GW-4><GWR-1></GWR-1><GWR-2>over <RELW> express </RELW> ion</GWR-2><GWR-3>relative</GWR-3><GWR-4>to</GWR-4><DW-1>with</DW-1><DW-2>patients</DW-2><DW-3>for</DW-3><DW-4>DFS</DW-4><DWR-1>.</DWR-1>
<GENE> Polycomb-group onco <RELW> gene </RELW> s EZH2 </GENE>, BMI1, and RING1 are over <RELW> express </RELW> ed in <DISEASE> prostate cancer </DISEASE> with adverse pathologic and clinical features. <GW-1></GW-1><GWR-1>,</GWR-1><GWR-2>BMI1,</GWR-2><GWR-3>and</GWR-3><GWR-4>RING1</GWR-4><DW-1>in</DW-1><DW-2>over <RELW> express </RELW> ed</DW-2><DW-3>are</DW-3><DW-4>RING1</DW-4><DWR-1></DWR-1><DWR-2>with</DWR-2><DWR-3>adverse</DWR-3><DWR-4>pathologic</DWR-4>
Out of seven isoforms of gal8, the proto isoform <GENE> gal8e </GENE> and our newly discovered proto isoform gal8g were  <RELW> upregulate </RELW> d in <DISEASE> LNCaP </DISEASE> cells  <RELW> compare </RELW> d to PrEC, whereas the two tandem- <RELW> repeat </RELW>  isoforms gal8a and gal8b were equally  <RELW> express </RELW> ed in these cells. <GW-1>isoform</GW-1><GW-2>proto</GW-2><GW-3>the</GW-3><GW-4>gal8,</GW-4><GWR-1></GWR-1><GWR-2>and</GWR-2><GWR-3>our</GWR-3><GWR-4>newly</GWR-4><DW-1>in</DW-1><DW-2> <RELW> upregulate </RELW> d</DW-2><DW-3>were</DW-3><DW-4>gal8g</DW-4><DWR-1></DWR-1><DWR-2>cells</DWR-2><DWR-3> <RELW> compare </RELW> d</DWR-3><DWR-4>to</DWR-4>
Out of seven isoforms of gal8, the proto isoform gal8e and our newly discovered proto isoform <GENE> gal8g </GENE> were  <RELW> upregulate </RELW> d in <DISEASE> LNCaP </DISEASE> cells  <RELW> compare </RELW> d to PrEC, whereas the two tandem- <RELW> repeat </RELW>  isoforms gal8a and gal8b were equally  <RELW> express </RELW> ed in these cells. <GW-1>isoform</GW-1><GW-2>proto</GW-2><GW-3>discovered</GW-3><GW-4>newly</GW-4><GWR-1></GWR-1><GWR-2>were</GWR-2><GWR-3> <RELW> upregulate </RELW> d</GWR-3><GWR-4>in</GWR-4><DW-1>in</DW-1><DW-2> <RELW> upregulate </RELW> d</DW-2><DW-3>were</DW-3><DW-4></GENE></DW-4><DWR-1></DWR-1><DWR-2>cells</DWR-2><DWR-3> <RELW> compare </RELW> d</DWR-3><DWR-4>to</DWR-4>
Increased  <RELW> express </RELW> ion of <GENE> cyclin B1 </GENE> sensitizes <DISEASE> prostate cancer </DISEASE> cells to apoptosis  <RELW> induce </RELW> d by chemotherapy. <GW-1>of</GW-1><GW-2> <RELW> express </RELW> ion</GW-2><GW-3>Increased</GW-3><GWR-1></GWR-1><GWR-2>sensitizes</GWR-2><GWR-3><DISEASE></GWR-3><GWR-4>prostate</GWR-4><DW-1>sensitizes</DW-1><DW-2></GENE></DW-2><DW-3>B1</DW-3><DW-4>cyclin</DW-4><DWR-1></DWR-1><DWR-2>cells</DWR-2><DWR-3>to</DWR-3><DWR-4>apoptosis</DWR-4>
We present here for the first time that <GENE> signal transducers and activators of transcription 3 </GENE> (Stat3), which is constitutively  <RELW> activate </RELW> d in a wide variety of human cancers, including <DISEASE> prostate cancer </DISEASE>, interacts with PKCepsilon. <GW-1>that</GW-1><GW-2>time</GW-2><GW-3>first</GW-3><GW-4>the</GW-4><GWR-1></GWR-1><GWR-2>(Stat3),</GWR-2><GWR-3>which</GWR-3><GWR-4>is</GWR-4><DW-1>including</DW-1><DW-2>cancers,</DW-2><DW-3>human</DW-3><DW-4>of</DW-4><DWR-1>,</DWR-1><DWR-2>interacts</DWR-2><DWR-3>with</DWR-3><DWR-4>PKCepsilon.</DWR-4>
<GENE> Smad3 </GENE> is over <RELW> express </RELW> ed in advanced human <DISEASE> prostate cancer </DISEASE>  and necessary for progressive growth of <DISEASE> prostate cancer </DISEASE>  cells in nude mice. <GW-1></GW-1><GWR-1></GWR-1><GWR-2>is</GWR-2><GWR-3>over <RELW> express </RELW> ed</GWR-3><GWR-4>in</GWR-4><DW-1>human</DW-1><DW-2>advanced</DW-2><DW-3>in</DW-3><DW-4>over <RELW> express </RELW> ed</DW-4><DWR-1></DWR-1><DWR-2></DWR-2><DWR-3>and</DWR-3><DWR-4>necessary</DWR-4>
Clinical data  <RELW> show </RELW> ed that the  <RELW> levels </RELW>  of <GENE> interleukin-4 </GENE> (IL-4) are significantly  <RELW> elevate </RELW> d in serum of patients with ablation resistant <DISEASE> prostate cancer </DISEASE>. <GW-1>of</GW-1><GW-2> <RELW> levels </RELW> </GW-2><GW-3>the</GW-3><GW-4>that</GW-4><GWR-1></GWR-1><GWR-2>(IL-4)</GWR-2><GWR-3>are</GWR-3><GWR-4>significantly</GWR-4><DW-1>resistant</DW-1><DW-2>ablation</DW-2><DW-3>with</DW-3><DW-4>patients</DW-4><DWR-1>.</DWR-1>
Over <RELW> express </RELW> ion of <GENE> IL-4 </GENE>  <RELW> increase </RELW> s the sensitivity of androgen-sensitive <DISEASE> LNCaP </DISEASE>  <DISEASE> prostate cancer </DISEASE> cells in response to androgen  <RELW> stimulation </RELW>  and  <RELW> enhance </RELW> s the growth of <DISEASE> LNCaP </DISEASE>  cells both in the presence and  <RELW> absence </RELW>  of androgen in vitro and in vivo. <GW-1>of</GW-1><GW-2>Over <RELW> express </RELW> ion</GW-2><GWR-1></GWR-1><GWR-2> <RELW> increase </RELW> s</GWR-2><GWR-3>the</GWR-3><GWR-4>sensitivity</GWR-4><DW-1>androgen-sensitive</DW-1><DW-2>of</DW-2><DW-3>sensitivity</DW-3><DW-4>the</DW-4><DWR-1></DWR-1><DWR-2></DWR-2><DWR-3><DISEASE></DWR-3><DWR-4>prostate</DWR-4>
Loss of <GENE> BRCA2 </GENE>  <RELW> promote </RELW> s <DISEASE> prostate cancer </DISEASE> cell invasion through up- <RELW> regulation </RELW>  of matrix metallo <RELW> protein </RELW> ase-9. <GW-1>of</GW-1><GW-2>Loss</GW-2><GWR-1></GWR-1><GWR-2> <RELW> promote </RELW> s</GWR-2><GWR-3><DISEASE></GWR-3><GWR-4>prostate</GWR-4><DW-1> <RELW> promote </RELW> s</DW-1><DW-2></GENE></DW-2><DW-3>BRCA2</DW-3><DW-4><GENE></DW-4><DWR-1></DWR-1><DWR-2>cell</DWR-2><DWR-3>invasion</DWR-3><DWR-4>through</DWR-4>
Consistently, <GENE> PI3-kinase </GENE>  <RELW> inhibition </RELW>  with a  <RELW> dominant </RELW> -negative mutant or MAPK/ERK  <RELW> activation </RELW>  with a gain-of- <RELW> function </RELW>  mutant  <RELW> reduce </RELW> d MMP-9  <RELW> levels </RELW>  and  <RELW> prevent </RELW> ed migration and invasion in wild-type <DISEASE> PC-3 </DISEASE> cells. <GW-1>Consistently,</GW-1><GWR-1></GWR-1><GWR-2> <RELW> inhibition </RELW> </GWR-2><GWR-3>with</GWR-3><GWR-4>a</GWR-4><DW-1>wild-type</DW-1><DW-2>in</DW-2><DW-3>invasion</DW-3><DW-4>and</DW-4><DWR-1></DWR-1><DWR-2>cells.</DWR-2>
<GENE> Hyaluronan synthase 3 </GENE> over <RELW> express </RELW> ion  <RELW> promote </RELW> s the growth of TSU <DISEASE> prostate cancer </DISEASE> cells. <GW-1></GW-1><GWR-1></GWR-1><GWR-2>over <RELW> express </RELW> ion</GWR-2><GWR-3> <RELW> promote </RELW> s</GWR-3><GWR-4>the</GWR-4><DW-1>TSU</DW-1><DW-2>of</DW-2><DW-3>growth</DW-3><DW-4>the</DW-4><DWR-1></DWR-1><DWR-2>cells.</DWR-2>
We have previously described the  <RELW> increase </RELW> d  <RELW> express </RELW> ion of two prostate-specific G- <RELW> protein </RELW>  coup <RELW> led </RELW>  receptors (<GENE> PSGR </GENE> and <GENE> PSGR </GENE>2) in human <DISEASE> prostate cancer </DISEASE>. <GW-1>(</GW-1><GW-2>receptors</GW-2><GW-3>coup <RELW> led </RELW> </GW-3><GW-4>G- <RELW> protein </RELW> </GW-4><GWR-1></GWR-1><GWR-2>and</GWR-2><GWR-3><GENE></GWR-3><GWR-4>PSGR</GWR-4><DW-1>human</DW-1><DW-2>in</DW-2><DW-3></GENE>2)</DW-3><DW-4>PSGR</DW-4><DWR-1>.</DWR-1>
We have previously described the  <RELW> increase </RELW> d  <RELW> express </RELW> ion of two prostate-specific G- <RELW> protein </RELW>  coup <RELW> led </RELW>  receptors (PSGR and <GENE> PSGR2 </GENE>) in human <DISEASE> prostate cancer </DISEASE>. <GW-1>and</GW-1><GW-2>(PSGR</GW-2><GW-3>receptors</GW-3><GW-4>coup <RELW> led </RELW> </GW-4><GWR-1>)</GWR-1><GWR-2>in</GWR-2><GWR-3>human</GWR-3><GWR-4><DISEASE></GWR-4><DW-1>human</DW-1><DW-2>in</DW-2><DW-3></GENE>)</DW-3><DW-4>PSGR2</DW-4><DWR-1>.</DWR-1>
AMACR was the best single  <RELW> marker </RELW>  of <DISEASE> prostate cancer </DISEASE> but in 7 of the 59 total cases the  <RELW> express </RELW> ion of AMACR was not significantly  <RELW> elevate </RELW> d while <GENE> PSGR </GENE> and/or <GENE> PSGR </GENE>2 were substantially  <RELW> elevate </RELW> d. <GW-1>while</GW-1><GW-2> <RELW> elevate </RELW> d</GW-2><GW-3>significantly</GW-3><GW-4>not</GW-4><GWR-1></GWR-1><GWR-2>and/or</GWR-2><GWR-3><GENE></GWR-3><GWR-4>PSGR</GWR-4><DW-1>of</DW-1><DW-2> <RELW> marker </RELW> </DW-2><DW-3>single</DW-3><DW-4>best</DW-4><DWR-1></DWR-1><DWR-2>but</DWR-2><DWR-3>in</DWR-3><DWR-4>7</DWR-4>
Reduction of <GENE> AR </GENE>  <RELW> express </RELW> ion in the two androgen-sensitive <DISEASE> prostate cancer </DISEASE> cell lines, <DISEASE> LNCaP </DISEASE> and <DISEASE> LAPC4 </DISEASE>, significantly  <RELW> decrease </RELW> d <GENE> AR </GENE>-mediated transcription and cell growth. <GW-1>of</GW-1><GW-2>Reduction</GW-2><GWR-1></GWR-1><GWR-2> <RELW> express </RELW> ion</GWR-2><GWR-3>in</GWR-3><GWR-4>the</GWR-4><DW-1>androgen-sensitive</DW-1><DW-2>two</DW-2><DW-3>the</DW-3><DW-4>in</DW-4><DWR-1></DWR-1><DWR-2>cell</DWR-2><DWR-3>lines,</DWR-3><DWR-4><DISEASE></DWR-4>
Down <RELW> regulation </RELW>  of <GENE>  <RELW> protein </RELW>  kinase C </GENE>  <RELW> suppress </RELW> es induction of apoptosis in human <DISEASE> prostatic carcinoma </DISEASE> cells. <GW-1>of</GW-1><GW-2>Down <RELW> regulation </RELW> </GW-2><GWR-1></GWR-1><GWR-2> <RELW> suppress </RELW> es</GWR-2><GWR-3>induction</GWR-3><GWR-4>of</GWR-4><DW-1>human</DW-1><DW-2>in</DW-2><DW-3>apoptosis</DW-3><DW-4>of</DW-4><DWR-1></DWR-1><DWR-2>cells.</DWR-2>
PKC isozyme analysis revea <RELW> led </RELW>  that chronic PDBu treatment  <RELW> ca <RELW> use </RELW>  </RELW> d  <RELW> down <RELW> regulation </RELW>  </RELW>  of <GENE> PKC-alpha and -epsilon </GENE> in <DISEASE> DU-145 </DISEASE> cells. <GW-1>of</GW-1><GW-2> <RELW> down <RELW> regulation </RELW>  </RELW> </GW-2><GW-3> <RELW> ca <RELW> use </RELW>  </RELW> d</GW-3><GW-4>treatment</GW-4><GWR-1></GWR-1><GWR-2>in</GWR-2><GWR-3><DISEASE></GWR-3><GWR-4>DU-145</GWR-4><DW-1>in</DW-1><DW-2></GENE></DW-2><DW-3>-epsilon</DW-3><DW-4>and</DW-4><DWR-1></DWR-1><DWR-2>cells.</DWR-2>
Antisense bcl-2 oligodeoxynucleotides  <RELW> decrease </RELW> d <GENE> Bcl-2  <RELW> protein </RELW>  </GENE>  <RELW> levels </RELW>  and significantly  <RELW> inhibited </RELW>  <DISEASE> PC-3 </DISEASE> cell growth in a dose dependent manner. <GW-1> <RELW> decrease </RELW> d</GW-1><GW-2>oligodeoxynucleotides</GW-2><GW-3>bcl-2</GW-3><GW-4>Antisense</GW-4><GWR-1></GWR-1><GWR-2> <RELW> levels </RELW> </GWR-2><GWR-3>and</GWR-3><GWR-4>significantly</GWR-4><DW-1> <RELW> inhibited </RELW> </DW-1><DW-2>significantly</DW-2><DW-3>and</DW-3><DW-4> <RELW> levels </RELW> </DW-4><DWR-1></DWR-1><DWR-2>cell</DWR-2><DWR-3>growth</DWR-3><DWR-4>in</DWR-4>
Experimental work in various <DISEASE> prostate cancer </DISEASE> models revea <RELW> led </RELW>  that the <GENE> androgen receptor </GENE> is frequently  <RELW> upregulate </RELW> d and  <RELW> implicate </RELW> d in tumor progression. <GW-1>the</GW-1><GW-2>that</GW-2><GW-3>revea <RELW> led </RELW> </GW-3><GW-4>models</GW-4><GWR-1></GWR-1><GWR-2>is</GWR-2><GWR-3>frequently</GWR-3><GWR-4> <RELW> upregulate </RELW> d</GWR-4><DW-1>various</DW-1><DW-2>in</DW-2><DW-3>work</DW-3><DW-4>Experimental</DW-4><DWR-1></DWR-1><DWR-2>models</DWR-2><DWR-3>revea <RELW> led </RELW> </DWR-3><DWR-4>that</DWR-4>
<GENE> EPCR </GENE>  <RELW> express </RELW> ion is  <RELW> up-regulate </RELW> d both at the  <RELW> mRNA </RELW>  and  <RELW> protein </RELW>   <RELW> levels </RELW>  in invasive prostate <DISEASE> DU-145 </DISEASE> and <DISEASE> PC-3 </DISEASE> cells in comparison to normal prostate epithelial cells (PrEC) and less-invasive <DISEASE> LNCaP </DISEASE> cells. <GW-1></GW-1><GWR-1></GWR-1><GWR-2> <RELW> express </RELW> ion</GWR-2><GWR-3>is</GWR-3><GWR-4> <RELW> up-regulate </RELW> d</GWR-4><DW-1>prostate</DW-1><DW-2>invasive</DW-2><DW-3>in</DW-3><DW-4> <RELW> levels </RELW> </DW-4><DWR-1></DWR-1><DWR-2>and</DWR-2><DWR-3><DISEASE></DWR-3><DWR-4>PC-3</DWR-4>
Response to bicalutamide in <DISEASE> LNCaP </DISEASE> cells was represented by  <RELW> down <RELW> regulation </RELW>  </RELW>  of androgen-regulated  <RELW> gene </RELW> s,  <RELW> activation </RELW>  of the <GENE> p53 </GENE> pathway and  <RELW> inhibition </RELW>  of telomerase, which was  <RELW> associate </RELW> d with  <RELW> down <RELW> regulation </RELW>  </RELW>  of v-myc avian myelocytomatosis viral onco <RELW> gene </RELW>  homologue (MYC) and telomerase reverse transcriptase subunit. <GW-1>the</GW-1><GW-2>of</GW-2><GW-3> <RELW> activation </RELW> </GW-3><GW-4> <RELW> gene </RELW> s,</GW-4><GWR-1></GWR-1><GWR-2>pathway</GWR-2><GWR-3>and</GWR-3><GWR-4> <RELW> inhibition </RELW> </GWR-4><DW-1>in</DW-1><DW-2>bicalutamide</DW-2><DW-3>to</DW-3><DW-4>Response</DW-4><DWR-1></DWR-1><DWR-2>cells</DWR-2><DWR-3>was</DWR-3><DWR-4>represented</DWR-4>
Response to bicalutamide in <DISEASE> LNCaP </DISEASE> cells was represented by  <RELW> down <RELW> regulation </RELW>  </RELW>  of androgen-regulated  <RELW> gene </RELW> s,  <RELW> activation </RELW>  of the p53 pathway and  <RELW> inhibition </RELW>  of telomerase, which was  <RELW> associate </RELW> d with  <RELW> down <RELW> regulation </RELW>  </RELW>  of v-myc avian myelocytomatosis viral onco <RELW> gene </RELW>  homologue (<GENE> MYC </GENE>) and telomerase reverse transcriptase subunit. <GW-1>(</GW-1><GW-2>homologue</GW-2><GW-3>onco <RELW> gene </RELW> </GW-3><GW-4>viral</GW-4><GWR-1>)</GWR-1><GWR-2>and</GWR-2><GWR-3>telomerase</GWR-3><GWR-4>reverse</GWR-4><DW-1>in</DW-1><DW-2>bicalutamide</DW-2><DW-3>to</DW-3><DW-4>Response</DW-4><DWR-1></DWR-1><DWR-2>cells</DWR-2><DWR-3>was</DWR-3><DWR-4>represented</DWR-4>
Response to bicalutamide in <DISEASE> LNCaP </DISEASE> cells was represented by  <RELW> down <RELW> regulation </RELW>  </RELW>  of androgen-regulated  <RELW> gene </RELW> s,  <RELW> activation </RELW>  of the p53 pathway and  <RELW> inhibition </RELW>  of telomerase, which was  <RELW> associate </RELW> d with  <RELW> down <RELW> regulation </RELW>  </RELW>  of v-myc avian myelocytomatosis viral onco <RELW> gene </RELW>  homologue (MYC) and <GENE> telomerase reverse transcriptase subunit </GENE>. <GW-1>and</GW-1><GW-2>(MYC)</GW-2><GW-3>homologue</GW-3><GW-4>onco <RELW> gene </RELW> </GW-4><GWR-1>.</GWR-1><DW-1>in</DW-1><DW-2>bicalutamide</DW-2><DW-3>to</DW-3><DW-4>Response</DW-4><DWR-1></DWR-1><DWR-2>cells</DWR-2><DWR-3>was</DWR-3><DWR-4>represented</DWR-4>
In conclusion, we provide an explanation for telomerase  <RELW> inhibition </RELW>  after androgen receptor  <RELW> block </RELW> ade in <DISEASE> LNCaP </DISEASE>  cells and we also  <RELW> report </RELW>   <RELW> activation </RELW>  of the <GENE> p53 </GENE> pathway in <DISEASE> LNCaP </DISEASE>  cells and in-vitro sensitivity to bicalutamide of low confluent androgen-insensitive <DISEASE> DU145 </DISEASE> cells. <GW-1>the</GW-1><GW-2>of</GW-2><GW-3> <RELW> activation </RELW> </GW-3><GW-4> <RELW> report </RELW> </GW-4><GWR-1></GWR-1><GWR-2>pathway</GWR-2><GWR-3>in</GWR-3><GWR-4><DISEASE></GWR-4><DW-1>in</DW-1><DW-2> <RELW> block </RELW> ade</DW-2><DW-3>receptor</DW-3><DW-4>androgen</DW-4><DWR-1></DWR-1><DWR-2></DWR-2><DWR-3>cells</DWR-3><DWR-4>and</DWR-4>
In conclusion, we provide an explanation for telomerase  <RELW> inhibition </RELW>  after <GENE> androgen receptor </GENE>  <RELW> block </RELW> ade in <DISEASE> LNCaP </DISEASE>  cells and we also  <RELW> report </RELW>   <RELW> activation </RELW>  of the p53 pathway in <DISEASE> LNCaP </DISEASE>  cells and in-vitro sensitivity to bicalutamide of low confluent androgen-insensitive <DISEASE> DU145 </DISEASE> cells. <GW-1>after</GW-1><GW-2> <RELW> inhibition </RELW> </GW-2><GW-3>telomerase</GW-3><GW-4>for</GW-4><GWR-1></GWR-1><GWR-2> <RELW> block </RELW> ade</GWR-2><GWR-3>in</GWR-3><GWR-4><DISEASE></GWR-4><DW-1>in</DW-1><DW-2> <RELW> block </RELW> ade</DW-2><DW-3></GENE></DW-3><DW-4>receptor</DW-4><DWR-1></DWR-1><DWR-2></DWR-2><DWR-3>cells</DWR-3><DWR-4>and</DWR-4>
Re <RELW> activation </RELW>  of <GENE> androgen receptor-regulated TMPRSS2 </GENE>:ERG  <RELW> gene </RELW>   <RELW> express </RELW> ion in castration-resistant <DISEASE> prostate cancer </DISEASE>. <GW-1>of</GW-1><GW-2>Re <RELW> activation </RELW> </GW-2><GWR-1>:ERG</GWR-1><GWR-2> <RELW> gene </RELW> </GWR-2><GWR-3> <RELW> express </RELW> ion</GWR-3><GWR-4>in</GWR-4><DW-1>castration-resistant</DW-1><DW-2>in</DW-2><DW-3> <RELW> express </RELW> ion</DW-3><DW-4> <RELW> gene </RELW> </DW-4><DWR-1>.</DWR-1>
Re <RELW> activation </RELW>  of androgen receptor-regulated TMPRSS2:<GENE> ERG  <RELW> gene </RELW>  </GENE>  <RELW> express </RELW> ion in castration-resistant <DISEASE> prostate cancer </DISEASE>. <GW-1>TMPRSS2:</GW-1><GW-2>receptor-regulated</GW-2><GW-3>androgen</GW-3><GW-4>of</GW-4><GWR-1></GWR-1><GWR-2> <RELW> express </RELW> ion</GWR-2><GWR-3>in</GWR-3><GWR-4>castration-resistant</GWR-4><DW-1>castration-resistant</DW-1><DW-2>in</DW-2><DW-3> <RELW> express </RELW> ion</DW-3><DW-4></GENE></DW-4><DWR-1>.</DWR-1>
Moreover, as  <RELW> observe </RELW> d in the clinical samples, <GENE> ERG </GENE>  <RELW> express </RELW> ion was fully  <RELW> restored </RELW>  in the <DISEASE> VCaP </DISEASE> xenografts that relapsed after castration, coincident with AR re <RELW> activation </RELW> . <GW-1>samples,</GW-1><GW-2>clinical</GW-2><GW-3>the</GW-3><GW-4>in</GW-4><GWR-1></GWR-1><GWR-2> <RELW> express </RELW> ion</GWR-2><GWR-3>was</GWR-3><GWR-4>fully</GWR-4><DW-1>the</DW-1><DW-2>in</DW-2><DW-3> <RELW> restored </RELW> </DW-3><DW-4>fully</DW-4><DWR-1></DWR-1><DWR-2>xenografts</DWR-2><DWR-3>that</DWR-3><DWR-4>relapsed</DWR-4>
Moreover, as  <RELW> observe </RELW> d in the clinical samples, ERG  <RELW> express </RELW> ion was fully  <RELW> restored </RELW>  in the <DISEASE> VCaP </DISEASE> xenografts that relapsed after castration, coincident with <GENE> AR </GENE> re <RELW> activation </RELW> . <GW-1>with</GW-1><GW-2>coincident</GW-2><GW-3>castration,</GW-3><GW-4>after</GW-4><GWR-1></GWR-1><GWR-2>re <RELW> activation </RELW> .</GWR-2><DW-1>the</DW-1><DW-2>in</DW-2><DW-3> <RELW> restored </RELW> </DW-3><DW-4>fully</DW-4><DWR-1></DWR-1><DWR-2>xenografts</DWR-2><DWR-3>that</DWR-3><DWR-4>relapsed</DWR-4>
We  <RELW> observe </RELW> d that re- <RELW> express </RELW> ion of AR in the AR-negative cells <DISEASE> PC3 </DISEASE>  <RELW> decrease </RELW> s anchorage-independent growth and Matrigel invasiveness of <DISEASE> PC3 </DISEASE>-AR cells where plasma membrane interaction between AR and <GENE> EGFR </GENE>  <RELW> led </RELW>  to an interference with downstream signalling and internalization of  <RELW> activate </RELW> d <GENE> EGFR </GENE>. <GW-1>and</GW-1><GW-2>AR</GW-2><GW-3>between</GW-3><GW-4>interaction</GW-4><GWR-1></GWR-1><GWR-2> <RELW> led </RELW> </GWR-2><GWR-3>to</GWR-3><GWR-4>an</GWR-4><DW-1>cells</DW-1><DW-2>AR-negative</DW-2><DW-3>the</DW-3><DW-4>in</DW-4><DWR-1></DWR-1><DWR-2> <RELW> decrease </RELW> s</DWR-2><DWR-3>anchorage-independent</DWR-3><DWR-4>growth</DWR-4>
<DISEASE> M12 </DISEASE> cells, like many other human cancer cells,  <RELW> contain </RELW>  constitutively  <RELW> activate </RELW> d signal transducer and activator of transcription 3 (<GENE> STAT3 </GENE>). <GW-1>(</GW-1><GW-2>3</GW-2><GW-3>transcription</GW-3><GW-4>of</GW-4><GWR-1>).</GWR-1><DW-1></DW-1><DWR-1></DWR-1><DWR-2>cells,</DWR-2><DWR-3>like</DWR-3><DWR-4>many</DWR-4>
Strikingly, IFN-gamma- <RELW> induce </RELW> d apoptosis and growth  <RELW> inhibition </RELW>  of <DISEASE> M12 </DISEASE> cells were  <RELW> associate </RELW> d with persistent  <RELW> suppress </RELW> ion of the constitutive tyrosine-phosphorylated <GENE> STAT3 </GENE> (pY-<GENE> STAT3 </GENE>). <GW-1>tyrosine-phosphorylated</GW-1><GW-2>constitutive</GW-2><GW-3>the</GW-3><GW-4>of</GW-4><GWR-1></GWR-1><GWR-2>(pY-<GENE></GWR-2><GWR-3>STAT3</GWR-3><DW-1>of</DW-1><DW-2> <RELW> inhibition </RELW> </DW-2><DW-3>growth</DW-3><DW-4>and</DW-4><DWR-1></DWR-1><DWR-2>cells</DWR-2><DWR-3>were</DWR-3><DWR-4> <RELW> associate </RELW> d</DWR-4>
In this study, while demonstrating  <RELW> suppress </RELW> ed  <RELW> levels </RELW>  of <GENE> Tm1 </GENE> in the <DISEASE> prostate cancer </DISEASE> cell lines <DISEASE> LNCaP </DISEASE>, <DISEASE> PC3 </DISEASE>, and <DISEASE> DU-145 </DISEASE>  <RELW> compare </RELW> d to normal prostate epithelial cell primary isolates (PrEC), a novel splice variant of the TPM2  <RELW> gene </RELW>  was identified. <GW-1>of</GW-1><GW-2> <RELW> levels </RELW> </GW-2><GW-3> <RELW> suppress </RELW> ed</GW-3><GW-4>demonstrating</GW-4><GWR-1></GWR-1><GWR-2>in</GWR-2><GWR-3>the</GWR-3><GWR-4><DISEASE></GWR-4><DW-1>the</DW-1><DW-2>in</DW-2><DW-3></GENE></DW-3><DW-4>Tm1</DW-4><DWR-1></DWR-1><DWR-2>cell</DWR-2><DWR-3>lines</DWR-3><DWR-4><DISEASE></DWR-4>
These  <RELW> find </RELW> ings  <RELW> suggest </RELW>  that  <RELW> inhibition </RELW>  of <GENE> COX-2 </GENE> development may  <RELW> lead </RELW>  not only to  <RELW> inhibition </RELW>  of the proliferation and metastasis of <DISEASE> prostate carcinoma </DISEASE> but also to the  <RELW> inhibition </RELW>  of prostate carcino <RELW> gene </RELW> sis. <GW-1>of</GW-1><GW-2> <RELW> inhibition </RELW> </GW-2><GW-3>that</GW-3><GW-4> <RELW> suggest </RELW> </GW-4><GWR-1></GWR-1><GWR-2>development</GWR-2><GWR-3>may</GWR-3><GWR-4> <RELW> lead </RELW> </GWR-4><DW-1>of</DW-1><DW-2>metastasis</DW-2><DW-3>and</DW-3><DW-4>proliferation</DW-4><DWR-1></DWR-1><DWR-2>but</DWR-2><DWR-3>also</DWR-3><DWR-4>to</DWR-4>
<DISEASE> Prostate cancer </DISEASE> bony metastases  <RELW> show </RELW>   <RELW> increase </RELW> d  <RELW> express </RELW> ion of the <GENE> PTH receptor </GENE> (PTH-IR) and PTH  <RELW> promote </RELW> s the growth and invasiveness of <DISEASE> prostate cancer </DISEASE> cells in bone. <GW-1>the</GW-1><GW-2>of</GW-2><GW-3> <RELW> express </RELW> ion</GW-3><GW-4> <RELW> increase </RELW> d</GW-4><GWR-1></GWR-1><GWR-2>(PTH-IR)</GWR-2><GWR-3>and</GWR-3><GWR-4>PTH</GWR-4><DW-1></DW-1><DWR-1></DWR-1><DWR-2>bony</DWR-2><DWR-3>metastases</DWR-3><DWR-4> <RELW> show </RELW> </DWR-4>
<DISEASE> Prostate cancer </DISEASE> bony metastases  <RELW> show </RELW>   <RELW> increase </RELW> d  <RELW> express </RELW> ion of the PTH receptor (<GENE> PTH-IR </GENE>) and PTH  <RELW> promote </RELW> s the growth and invasiveness of <DISEASE> prostate cancer </DISEASE> cells in bone. <GW-1>(</GW-1><GW-2>receptor</GW-2><GW-3>PTH</GW-3><GW-4>the</GW-4><GWR-1>)</GWR-1><GWR-2>and</GWR-2><GWR-3>PTH</GWR-3><GWR-4> <RELW> promote </RELW> s</GWR-4><DW-1></DW-1><DWR-1></DWR-1><DWR-2>bony</DWR-2><DWR-3>metastases</DWR-3><DWR-4> <RELW> show </RELW> </DWR-4>
<DISEASE> Prostate cancer </DISEASE> bony metastases  <RELW> show </RELW>   <RELW> increase </RELW> d  <RELW> express </RELW> ion of the <GENE> PTH </GENE> receptor (<GENE> PTH </GENE>-IR) and <GENE> PTH </GENE>  <RELW> promote </RELW> s the growth and invasiveness of <DISEASE> prostate cancer </DISEASE> cells in bone. <GW-1>the</GW-1><GW-2>of</GW-2><GW-3> <RELW> express </RELW> ion</GW-3><GW-4> <RELW> increase </RELW> d</GW-4><GWR-1></GWR-1><GWR-2>receptor</GWR-2><GWR-3>(<GENE></GWR-3><GWR-4>PTH</GWR-4><DW-1></DW-1><DWR-1></DWR-1><DWR-2>bony</DWR-2><DWR-3>metastases</DWR-3><DWR-4> <RELW> show </RELW> </DWR-4>
A broad spectrum of tumor derived cell lines, from varied tissue sources and blood samples from patients having  <RELW> confirm </RELW> ed <DISEASE> prostate carcinoma </DISEASE>, all scored  <RELW> positive </RELW>  for  <RELW> express </RELW> ion of <GENE> PTI-1 </GENE>, while corresponding normal tissues or blood samples were negative. <GW-1>of</GW-1><GW-2> <RELW> express </RELW> ion</GW-2><GW-3>for</GW-3><GW-4> <RELW> positive </RELW> </GW-4><GWR-1>,</GWR-1><GWR-2>while</GWR-2><GWR-3>corresponding</GWR-3><GWR-4>normal</GWR-4><DW-1> <RELW> confirm </RELW> ed</DW-1><DW-2>having</DW-2><DW-3>patients</DW-3><DW-4>from</DW-4><DWR-1>,</DWR-1><DWR-2>all</DWR-2><DWR-3>scored</DWR-3><DWR-4> <RELW> positive </RELW> </DWR-4>
A  <RELW> decrease </RELW>  in <GENE> PSA </GENE> level is  <RELW> associate </RELW> d with both survival and response in soft tissue lesions and should be incorporated into the response criteria and  <RELW> report </RELW> ing of trials of cytotoxic agents in <DISEASE> prostate cancer </DISEASE>. <GW-1>in</GW-1><GW-2> <RELW> decrease </RELW> </GW-2><GW-3>A</GW-3><GWR-1></GWR-1><GWR-2>level</GWR-2><GWR-3>is</GWR-3><GWR-4> <RELW> associate </RELW> d</GWR-4><DW-1>in</DW-1><DW-2>agents</DW-2><DW-3>cytotoxic</DW-3><DW-4>of</DW-4><DWR-1>.</DWR-1>
miR 488*  <RELW> inhibits </RELW>  <GENE> androgen receptor </GENE>  <RELW> express </RELW> ion in <DISEASE> prostate carcinoma </DISEASE> cells. <GW-1> <RELW> inhibits </RELW> </GW-1><GW-2>488*</GW-2><GW-3>miR</GW-3><GWR-1></GWR-1><GWR-2> <RELW> express </RELW> ion</GWR-2><GWR-3>in</GWR-3><GWR-4><DISEASE></GWR-4><DW-1>in</DW-1><DW-2> <RELW> express </RELW> ion</DW-2><DW-3></GENE></DW-3><DW-4>receptor</DW-4><DWR-1></DWR-1><DWR-2>cells.</DWR-2>
NSAIDs exert their anti-inflammatory effects by  <RELW> inhibiting </RELW>  <GENE> cyclooxygenase </GENE> (COX)  <RELW> activity </RELW> ; however, evidence  <RELW> suggest </RELW> s that COX-independent mechanisms mediate  <RELW> decrease </RELW> d <DISEASE> prostate cancer </DISEASE> cell survival. <GW-1> <RELW> inhibiting </RELW> </GW-1><GW-2>by</GW-2><GW-3>effects</GW-3><GW-4>anti-inflammatory</GW-4><GWR-1></GWR-1><GWR-2>(COX)</GWR-2><GWR-3> <RELW> activity </RELW> ;</GWR-3><GWR-4>however,</GWR-4><DW-1> <RELW> decrease </RELW> d</DW-1><DW-2>mediate</DW-2><DW-3>mechanisms</DW-3><DW-4>COX-independent</DW-4><DWR-1></DWR-1><DWR-2>cell</DWR-2><DWR-3>survival.</DWR-3>
NSAIDs exert their anti-inflammatory effects by  <RELW> inhibiting </RELW>  cyclooxygenase (<GENE> COX </GENE>)  <RELW> activity </RELW> ; however, evidence  <RELW> suggest </RELW> s that <GENE> COX </GENE>-independent mechanisms mediate  <RELW> decrease </RELW> d <DISEASE>cent cDNA array analyses  <RELW> suggest </RELW>  that human intestinal trefoil factor 3 (<GENE> TFF3 </GENE>) may be over <RELW> express </RELW> ed in human <DISEASE>val of <DISEASE> prostate cancer </DISEASE> cells independently of <GENE> COX </GENE>  <RELW> inhibition </RELW> . <GW-1>(</GW-1><GW-2>cyclooxygenase</GW-2><GW-3> <RELW> inhibiting </RELW> </GW-3><GW-4>by</GW-4><GWR-1>)</GWR-1><GWR-2> <RELW> activity </RELW> ;</GWR-2><GWR-3>however,</GWR-3><GWR-4>evidence</GWR-4><DW-1> <RELW> decrease </RELW> d</DW-1><DW-2>mediate</DW-2><DW-3>mechanisms</DW-3><DW-4></GENE>-independent</DW-4><DWR-1></DWR-1><DWR-2>cells</DWR-2><DWR-3>independently</DWR-3><DWR-4>of</DWR-4>
Here we  <RELW> show </RELW>  that an  <RELW> increase </RELW>  in the level of  <RELW> express </RELW> ion of Bcl-2 in the human <DISEASE> prostate carcinoma </DISEASE> cell line <DISEASE> LNCaP </DISEASE>  <RELW> observe </RELW> d in response to hormone withdrawal is further  <RELW> augmented </RELW>  by TNF-alpha treatment, and this effect is abated by  <RELW> inhibitors </RELW>  of <GENE> NF-kappa B </GENE>. <GW-1>of</GW-1><GW-2> <RELW> inhibitors </RELW> </GW-2><GW-3>by</GW-3><GW-4>abated</GW-4><GWR-1>.</GWR-1><DW-1>human</DW-1><DW-2>the</DW-2><DW-3>in</DW-3><DW-4>Bcl-2</DW-4><DWR-1></DWR-1><DWR-2>cell</DWR-2><DWR-3>line</DWR-3><DWR-4><DISEASE></DWR-4>
Concomitantly, bcl-2 p2  <RELW> promote </RELW> r studies in <DISEASE> LNCaP </DISEASE> cells  <RELW> show </RELW>  a 40-fold  <RELW> increase </RELW>  in  <RELW> promote </RELW> r  <RELW> activity </RELW>  after  <RELW> stimulation </RELW>  with <GENE> TNF-alpha </GENE> in the  <RELW> absence </RELW>  of hormone. <GW-1>with</GW-1><GW-2> <RELW> stimulation </RELW> </GW-2><GW-3>after</GW-3><GW-4> <RELW> activity </RELW> </GW-4><GWR-1></GWR-1><GWR-2>in</GWR-2><GWR-3>the</GWR-3><GWR-4> <RELW> absence </RELW> </GWR-4><DW-1>in</DW-1><DW-2>studies</DW-2><DW-3> <RELW> promote </RELW> r</DW-3><DW-4>p2</DW-4><DWR-1></DWR-1><DWR-2>cells</DWR-2><DWR-3> <RELW> show </RELW> </DWR-3><DWR-4>a</DWR-4>
Here we  <RELW> show </RELW>  that an  <RELW> increase </RELW>  in the level of  <RELW> express </RELW> ion of <GENE> Bcl-2 </GENE> in the human <DISEASE> prostate carcinoma </DISEASE> cell line <DISEASE> LNCaP </DISEASE>  <RELW> observe </RELW> d in response to hormone withdrawal is further  <RELW> augmented </RELW>  by TNF-alpha treatment, and this effect is abated by  <RELW> inhibitors </RELW>  of NF-kappa B. <GW-1>of</GW-1><GW-2> <RELW> express </RELW> ion</GW-2><GW-3>of</GW-3><GW-4>level</GW-4><GWR-1></GWR-1><GWR-2>in</GWR-2><GWR-3>the</GWR-3><GWR-4>human</GWR-4><DW-1>human</DW-1><DW-2>the</DW-2><DW-3>in</DW-3><DW-4></GENE></DW-4><DWR-1></DWR-1><DWR-2>cell</DWR-2><DWR-3>line</DWR-3><DWR-4><DISEASE></DWR-4>
For example, some studies  <RELW> show </RELW> ed that <GENE> CLU </GENE>  <RELW> express </RELW> ion is  <RELW> increase </RELW> d in advanced stages of <DISEASE> prostate cancer </DISEASE>  and that  <RELW> suppress </RELW> ion of <GENE> CLU </GENE>  <RELW> express </RELW> ion sensitizes <DISEASE> prostate cancer </DISEASE>  cells to chemotherapeutic drugs killing. <GW-1>that</GW-1><GW-2> <RELW> show </RELW> ed</GW-2><GW-3>studies</GW-3><GW-4>some</GW-4><GWR-1></GWR-1><GWR-2> <RELW> express </RELW> ion</GWR-2><GWR-3>is</GWR-3><GWR-4> <RELW> increase </RELW> d</GWR-4><DW-1>of</DW-1><DW-2>stages</DW-2><DW-3>advanced</DW-3><DW-4>in</DW-4><DWR-1></DWR-1><DWR-2></DWR-2><DWR-3>and</DWR-3><DWR-4>that</DWR-4>
For example, some studies  <RELW> show </RELW> ed that <GENE> CLU </GENE>  <RELW> express </RELW> ion is  <RELW> increase </RELW> d in advanced stages of <DISEASE> prostate cancer </DISEASE>  and that  <RELW> suppress </RELW> ion of <GENE> CLU </GENE>  <RELW> express </RELW> ion sensitizes <DISEASE> prostate cancer </DISEASE>  cells to chemotherapeutic drugs killing. <GW-1>that</GW-1><GW-2> <RELW> show </RELW> ed</GW-2><GW-3>studies</GW-3><GW-4>some</GW-4><GWR-1></GWR-1><GWR-2> <RELW> express </RELW> ion</GWR-2><GWR-3>is</GWR-3><GWR-4> <RELW> increase </RELW> d</GWR-4><DW-1>of</DW-1><DW-2>stages</DW-2><DW-3>advanced</DW-3><DW-4>in</DW-4><DWR-1></DWR-1><DWR-2></DWR-2><DWR-3>and</DWR-3><DWR-4>that</DWR-4>
In contrast with the hypothesis that <GENE> CLU </GENE> is a  <RELW> positive </RELW>  modulator of <DISEASE> prostate cancer </DISEASE> , we and others have  <RELW> observe </RELW> d that <GENE> CLU </GENE> is  <RELW> downregulated </RELW>  during human <DISEASE> prostate cancer </DISEASE>  progression. <GW-1>that</GW-1><GW-2>hypothesis</GW-2><GW-3>the</GW-3><GW-4>with</GW-4><GWR-1></GWR-1><GWR-2>is</GWR-2><GWR-3>a</GWR-3><GWR-4> <RELW> positive </RELW> </GWR-4><DW-1>of</DW-1><DW-2>modulator</DW-2><DW-3> <RELW> positive </RELW> </DW-3><DW-4>a</DW-4><DWR-1></DWR-1><DWR-2>,</DWR-2><DWR-3>we</DWR-3><DWR-4>and</DWR-4>
Accordingly, a meta-analysis of available microarray data  <RELW> show </RELW> s that <GENE> CLU  <RELW> mRNA </RELW>  </GENE> is significantly  <RELW> downregulated </RELW>  in <DISEASE> prostate cancer </DISEASE> tissue  <RELW> compare </RELW> d to normal prostate in 14 out of 15 independent studies. <GW-1>that</GW-1><GW-2> <RELW> show </RELW> s</GW-2><GW-3>data</GW-3><GW-4>microarray</GW-4><GWR-1></GWR-1><GWR-2>is</GWR-2><GWR-3>significantly</GWR-3><GWR-4> <RELW> downregulated </RELW> </GWR-4><DW-1>in</DW-1><DW-2> <RELW> downregulated </RELW> </DW-2><DW-3>significantly</DW-3><DW-4>is</DW-4><DWR-1></DWR-1><DWR-2>tissue</DWR-2><DWR-3> <RELW> compare </RELW> d</DWR-3><DWR-4>to</DWR-4>
Consistently, <GENE> CLU </GENE>  <RELW> express </RELW> ion was found to be significantly  <RELW> reduce </RELW> d in untreated and hormone-refractory human <DISEASE> prostate carcinomas </DISEASE>. <GW-1>Consistently,</GW-1><GWR-1></GWR-1><GWR-2> <RELW> express </RELW> ion</GWR-2><GWR-3>was</GWR-3><GWR-4>found</GWR-4><DW-1>human</DW-1><DW-2>hormone-refractory</DW-2><DW-3>and</DW-3><DW-4>untreated</DW-4><DWR-1>.</DWR-1>
In <DISEASE> PC-3 </DISEASE> cells, adhesion molecule  <RELW> express </RELW> ion, analyzed by immunoblotting, was un <RELW> affect </RELW> ed by LA, while a  <RELW> down- <RELW> regulation </RELW>  </RELW>  of <GENE> c-met </GENE> (up to 28%) was  <RELW> observe </RELW> d after 24 h of treatment but which did not hold up over time (48-144 h). <GW-1>of</GW-1><GW-2> <RELW> down- <RELW> regulation </RELW>  </RELW> </GW-2><GW-3>a</GW-3><GW-4>while</GW-4><GWR-1></GWR-1><GWR-2>(up</GWR-2><GWR-3>to</GWR-3><GWR-4>28%)</GWR-4><DW-1>In</DW-1><DWR-1></DWR-1><DWR-2>cells,</DWR-2><DWR-3>adhesion</DWR-3><DWR-4>molecule</DWR-4>
Our  <RELW> find </RELW> ings demonstrate the efficacy of LA in  <RELW> upregulating </RELW>  <GENE> E-cadherin </GENE>, β- and γ-catenin in <DISEASE> LNCaP </DISEASE> cells. <GW-1> <RELW> upregulating </RELW> </GW-1><GW-2>in</GW-2><GW-3>LA</GW-3><GW-4>of</GW-4><GWR-1>,</GWR-1><GWR-2>β-</GWR-2><GWR-3>and</GWR-3><GWR-4>γ-catenin</GWR-4><DW-1>in</DW-1><DW-2>γ-catenin</DW-2><DW-3>and</DW-3><DW-4>β-</DW-4><DWR-1></DWR-1><DWR-2>cells.</DWR-2>
Our  <RELW> find </RELW> ings demonstrate the efficacy of LA in  <RELW> upregulating </RELW>  E-cadherin, β- and <GENE> γ-catenin </GENE> in <DISEASE> LNCaP </DISEASE> cells. <GW-1>and</GW-1><GW-2>β-</GW-2><GW-3>E-cadherin,</GW-3><GW-4> <RELW> upregulating </RELW> </GW-4><GWR-1></GWR-1><GWR-2>in</GWR-2><GWR-3><DISEASE></GWR-3><GWR-4>LNCaP</GWR-4><DW-1>in</DW-1><DW-2></GENE></DW-2><DW-3>γ-catenin</DW-3><DW-4><GENE></DW-4><DWR-1></DWR-1><DWR-2>cells.</DWR-2>
In <DISEASE> BPH </DISEASE> samples there was a significant correlation between CD38  <RELW> loss </RELW>  (mean 21% of acini) and <GENE> HLA-DR </GENE> up- <RELW> regulation </RELW>  (mean 20%; P &amp;lt; 0.001). <GW-1>and</GW-1><GW-2>acini)</GW-2><GW-3>of</GW-3><GW-4>21%</GW-4><GWR-1></GWR-1><GWR-2>up- <RELW> regulation </RELW> </GWR-2><GWR-3>(mean</GWR-3><GWR-4>20%;</GWR-4><DW-1>In</DW-1><DWR-1></DWR-1><DWR-2>samples</DWR-2><DWR-3>there</DWR-3><DWR-4>was</DWR-4>
Moreover, 76% of all CD38-negative acini in <DISEASE> BPH </DISEASE> had <GENE> HLA-DR </GENE> up- <RELW> regulation </RELW>  in the same prostate epithelial cells, pre <RELW> dominant </RELW> ly in atrophic and cystic glands, and in cells with retained secretions (74%). <GW-1>had</GW-1><GW-2></DISEASE></GW-2><GW-3>BPH</GW-3><GW-4><DISEASE></GW-4><GWR-1></GWR-1><GWR-2>up- <RELW> regulation </RELW> </GWR-2><GWR-3>in</GWR-3><GWR-4>the</GWR-4><DW-1>in</DW-1><DW-2>acini</DW-2><DW-3>CD38-negative</DW-3><DW-4>all</DW-4><DWR-1></DWR-1><DWR-2>had</DWR-2><DWR-3><GENE></DWR-3><DWR-4>HLA-DR</DWR-4>
The  <RELW> absence </RELW>  of <GENE> CD38 </GENE> and presence of HLA-DR  <RELW> express </RELW> ion in prostatic epithelium is consistent in <DISEASE> BPH </DISEASE> and tissue surrounding tumour, and strongly  <RELW> relate </RELW> d to gland atrophy. <GW-1>of</GW-1><GW-2> <RELW> absence </RELW> </GW-2><GW-3>The</GW-3><GWR-1></GWR-1><GWR-2>and</GWR-2><GWR-3>presence</GWR-3><GWR-4>of</GWR-4><DW-1>in</DW-1><DW-2>consistent</DW-2><DW-3>is</DW-3><DW-4>epithelium</DW-4><DWR-1></DWR-1><DWR-2>and</DWR-2><DWR-3>tissue</DWR-3><DWR-4>surrounding</DWR-4>
The <DISEASE> prostate cancer </DISEASE> detection rate in patients with  <RELW> elevate </RELW> d <GENE> prostate specific  <RELW> antigen </RELW>  </GENE> (PSA)  <RELW> increase </RELW> s with extended needle biopsy protocols. <GW-1> <RELW> elevate </RELW> d</GW-1><GW-2>with</GW-2><GW-3>patients</GW-3><GW-4>in</GW-4><GWR-1></GWR-1><GWR-2>(PSA)</GWR-2><GWR-3> <RELW> increase </RELW> s</GWR-3><GWR-4>with</GWR-4><DW-1>The</DW-1><DWR-1></DWR-1><DWR-2>detection</DWR-2><DWR-3>rate</DWR-3><DWR-4>in</DWR-4>
The <DISEASE> prostate cancer </DISEASE> detection rate in patients with  <RELW> elevate </RELW> d prostate specific  <RELW> antigen </RELW>  (<GENE> PSA </GENE>)  <RELW> increase </RELW> s with extended needle biopsy protocols. <GW-1>(</GW-1><GW-2> <RELW> antigen </RELW> </GW-2><GW-3>specific</GW-3><GW-4>prostate</GW-4><GWR-1>)</GWR-1><GWR-2> <RELW> increase </RELW> s</GWR-2><GWR-3>with</GWR-3><GWR-4>extended</GWR-4><DW-1>The</DW-1><DWR-1></DWR-1><DWR-2>detection</DWR-2><DWR-3>rate</DWR-3><DWR-4>in</DWR-4>
R-etodolac, a nonsteroidal anti-inflammatory drug,  <RELW> inhibits </RELW>  the progression of CWRSA6 androgen-independent and LuCaP-35 androgen-dependent <DISEASE> prostate cancer </DISEASE> xenograft growth through  <RELW> down <RELW> regulation </RELW>  </RELW>  of <GENE> cyclin D1 </GENE>  <RELW> express </RELW> ion via the PPARgamma pathway. <GW-1>of</GW-1><GW-2> <RELW> down <RELW> regulation </RELW>  </RELW> </GW-2><GW-3>through</GW-3><GW-4>growth</GW-4><GWR-1></GWR-1><GWR-2> <RELW> express </RELW> ion</GWR-2><GWR-3>via</GWR-3><GWR-4>the</GWR-4><DW-1>androgen-dependent</DW-1><DW-2>LuCaP-35</DW-2><DW-3>and</DW-3><DW-4>androgen-independent</DW-4><DWR-1></DWR-1><DWR-2>xenograft</DWR-2><DWR-3>growth</DWR-3><DWR-4>through</DWR-4>
Constitutive  <RELW> activation </RELW>  of MAPK/ERK  <RELW> inhibits </RELW>  <DISEASE> prostate cancer </DISEASE> cell proliferation through up <RELW> regulation </RELW>  of <GENE> BRCA2 </GENE>. <GW-1>of</GW-1><GW-2>up <RELW> regulation </RELW> </GW-2><GW-3>through</GW-3><GW-4>proliferation</GW-4><GWR-1>.</GWR-1><DW-1> <RELW> inhibits </RELW> </DW-1><DW-2>MAPK/ERK</DW-2><DW-3>of</DW-3><DW-4> <RELW> activation </RELW> </DW-4><DWR-1></DWR-1><DWR-2>cell</DWR-2><DWR-3>proliferation</DWR-3><DWR-4>through</DWR-4>
Over <RELW> express </RELW> ing <GENE> PKIB </GENE> in <DISEASE> prostate cancer </DISEASE>  <RELW> promote </RELW> s its aggressiveness by  <RELW> link </RELW> ing between PKA and Akt pathways. <GW-1>Over <RELW> express </RELW> ing</GW-1><GWR-1></GWR-1><GWR-2>in</GWR-2><GWR-3><DISEASE></GWR-3><GWR-4>prostate</GWR-4><DW-1>in</DW-1><DW-2></GENE></DW-2><DW-3>PKIB</DW-3><DW-4><GENE></DW-4><DWR-1></DWR-1><DWR-2> <RELW> promote </RELW> s</DWR-2><DWR-3>its</DWR-3><DWR-4>aggressiveness</DWR-4>
DHT- <RELW> induce </RELW> d <GENE> E2F </GENE>-1  <RELW> protein </RELW>  and  <RELW> mRNA </RELW>   <RELW> express </RELW> ions was also  <RELW> inhibited </RELW>  by BMP-2,  <RELW> suggest </RELW> ing that BMP-2  <RELW> inhibits </RELW>  DHT- <RELW> induce </RELW> d growth of <DISEASE> LNCaP </DISEASE> cells through a  <RELW> decrease </RELW>  in <GENE> E2F </GENE>  <RELW> protein </RELW>   <RELW> express </RELW> ion and  <RELW> suppress </RELW> ion of <GENE> E2F </GENE>  <RELW> activity </RELW>  by hypophosphorylation of Rb. <GW-1>DHT- <RELW> induce </RELW> d</GW-1><GWR-1>-1</GWR-1><GWR-2> <RELW> protein </RELW> </GWR-2><GWR-3>and</GWR-3><GWR-4> <RELW> mRNA </RELW> </GWR-4><DW-1>of</DW-1><DW-2>growth</DW-2><DW-3>DHT- <RELW> induce </RELW> d</DW-3><DW-4> <RELW> inhibits </RELW> </DW-4><DWR-1></DWR-1><DWR-2>cells</DWR-2><DWR-3>through</DWR-3><DWR-4>a</DWR-4>
DHT- <RELW> induce </RELW> d E2F-1  <RELW> protein </RELW>  and  <RELW> mRNA </RELW>   <RELW> express </RELW> ions was also  <RELW> inhibited </RELW>  by BMP-2,  <RELW> suggest </RELW> ing that BMP-2  <RELW> inhibits </RELW>  DHT- <RELW> induce </RELW> d growth of <DISEASE> LNCaP </DISEASE> cells through a  <RELW> decrease </RELW>  in <GENE> E2F  <RELW> protein </RELW>  </GENE>  <RELW> express </RELW> ion and  <RELW> suppress </RELW> ion of E2F  <RELW> activity </RELW>  by hypophosphorylation of Rb. <GW-1>in</GW-1><GW-2> <RELW> decrease </RELW> </GW-2><GW-3>a</GW-3><GW-4>through</GW-4><GWR-1></GWR-1><GWR-2> <RELW> express </RELW> ion</GWR-2><GWR-3>and</GWR-3><GWR-4> <RELW> suppress </RELW> ion</GWR-4><DW-1>of</DW-1><DW-2>growth</DW-2><DW-3>DHT- <RELW> induce </RELW> d</DW-3><DW-4> <RELW> inhibits </RELW> </DW-4><DWR-1></DWR-1><DWR-2>cells</DWR-2><DWR-3>through</DWR-3><DWR-4>a</DWR-4>
DHT- <RELW> induce </RELW> d <GENE> E2F-1  <RELW> protein </RELW>  </GENE> and  <RELW> mRNA </RELW>   <RELW> express </RELW> ions was also  <RELW> inhibited </RELW>  by BMP-2,  <RELW> suggest </RELW> ing that BMP-2  <RELW> inhibits </RELW>  DHT- <RELW> induce </RELW> d growth of <DISEASE> LNCaP </DISEASE> cells through a  <RELW> decrease </RELW>  in E2F  <RELW> protein </RELW>   <RELW> express </RELW> ion and  <RELW> suppress </RELW> ion of E2F  <RELW> activity </RELW>  by hypophosphorylation of Rb. <GW-1>DHT- <RELW> induce </RELW> d</GW-1><GWR-1></GWR-1><GWR-2>and</GWR-2><GWR-3> <RELW> mRNA </RELW> </GWR-3><GWR-4> <RELW> express </RELW> ions</GWR-4><DW-1>of</DW-1><DW-2>growth</DW-2><DW-3>DHT- <RELW> induce </RELW> d</DW-3><DW-4> <RELW> inhibits </RELW> </DW-4><DWR-1></DWR-1><DWR-2>cells</DWR-2><DWR-3>through</DWR-3><DWR-4>a</DWR-4>
Dual  <RELW> block </RELW> ade of <GENE> PKA </GENE> and NF-κB  <RELW> inhibits </RELW>  H2 relaxin-mediated castrate-resistant growth of <DISEASE> prostate cancer </DISEASE> sublines and  <RELW> induce </RELW> s apoptosis. <GW-1>of</GW-1><GW-2> <RELW> block </RELW> ade</GW-2><GW-3>Dual</GW-3><GWR-1></GWR-1><GWR-2>and</GWR-2><GWR-3>NF-κB</GWR-3><GWR-4> <RELW> inhibits </RELW> </GWR-4><DW-1>of</DW-1><DW-2>growth</DW-2><DW-3>castrate-resistant</DW-3><DW-4>relaxin-mediated</DW-4><DWR-1></DWR-1><DWR-2>sublines</DWR-2><DWR-3>and</DWR-3><DWR-4> <RELW> induce </RELW> s</DWR-4>
Dual  <RELW> block </RELW> ade of PKA and <GENE> NF-κB </GENE>  <RELW> inhibits </RELW>  H2 relaxin-mediated castrate-resistant growth of <DISEASE> prostate cancer </DISEASE> sublines and  <RELW> induce </RELW> s apoptosis. <GW-1>and</GW-1><GW-2>PKA</GW-2><GW-3>of</GW-3><GW-4> <RELW> block </RELW> ade</GW-4><GWR-1></GWR-1><GWR-2> <RELW> inhibits </RELW> </GWR-2><GWR-3>H2</GWR-3><GWR-4>relaxin-mediated</GWR-4><DW-1>of</DW-1><DW-2>growth</DW-2><DW-3>castrate-resistant</DW-3><DW-4>relaxin-mediated</DW-4><DWR-1></DWR-1><DWR-2>sublines</DWR-2><DWR-3>and</DWR-3><DWR-4> <RELW> induce </RELW> s</DWR-4>
Immunohistochemical analysis of tissue microarrays in combination with multispectral quantitative imaging comparing <GENE> RLN2 </GENE>  <RELW> levels </RELW>  in patients with <DISEASE> benign prostatic hyperplasia </DISEASE> (<DISEASE> BPH </DISEASE> ), <DISEASE> prostatic intraepithelial neoplasia </DISEASE>, and CaP determined that <GENE> RLN2 </GENE> is significantly  <RELW> upregulate </RELW> d in CaP vs <DISEASE> BPH </DISEASE>  (p = 0.002). <GW-1>comparing</GW-1><GW-2>imaging</GW-2><GW-3>quantitative</GW-3><GW-4>multispectral</GW-4><GWR-1></GWR-1><GWR-2> <RELW> levels </RELW> </GWR-2><GWR-3>in</GWR-3><GWR-4>patients</GWR-4><DW-1>with</DW-1><DW-2>patients</DW-2><DW-3>in</DW-3><DW-4> <RELW> levels </RELW> </DW-4><DWR-1></DWR-1><DWR-2>(<DISEASE></DWR-2><DWR-3>BPH</DWR-3>
In surgically excised adult human prostate tissues, localized  <RELW> accumulation </RELW> s of <GENE> TGF-beta1 </GENE> are  <RELW> associate </RELW> d with <DISEASE> prostate cancer </DISEASE> and <DISEASE> benign prostatic hyperplasia </DISEASE> (BPH). <GW-1>of</GW-1><GW-2> <RELW> accumulation </RELW> s</GW-2><GW-3>localized</GW-3><GW-4>tissues,</GW-4><GWR-1></GWR-1><GWR-2>are</GWR-2><GWR-3> <RELW> associate </RELW> d</GWR-3><GWR-4>with</GWR-4><DW-1>with</DW-1><DW-2> <RELW> associate </RELW> d</DW-2><DW-3>are</DW-3><DW-4></GENE></DW-4><DWR-1></DWR-1><DWR-2>and</DWR-2><DWR-3><DISEASE></DWR-3><DWR-4>benign</DWR-4>
In human <DISEASE> prostate cancer </DISEASE> cells,  <RELW> knockdown </RELW>  of ILK  <RELW> express </RELW> ion with siRNA, or  <RELW> inhibition </RELW>  of ILK  <RELW> activity </RELW> ,  <RELW> result </RELW> s in significant  <RELW> inhibition </RELW>  of <GENE> HIF-1alpha </GENE> and VEGF  <RELW> express </RELW> ion. <GW-1>of</GW-1><GW-2> <RELW> inhibition </RELW> </GW-2><GW-3>significant</GW-3><GW-4>in</GW-4><GWR-1></GWR-1><GWR-2>and</GWR-2><GWR-3>VEGF</GWR-3><GWR-4> <RELW> express </RELW> ion.</GWR-4><DW-1>human</DW-1><DW-2>In</DW-2><DWR-1></DWR-1><DWR-2>cells,</DWR-2><DWR-3> <RELW> knockdown </RELW> </DWR-3><DWR-4>of</DWR-4>
In human <DISEASE> prostate cancer </DISEASE> cells,  <RELW> knockdown </RELW>  of <GENE> ILK </GENE>  <RELW> express </RELW> ion with siRNA, or  <RELW> inhibition </RELW>  of <GENE> ILK </GENE>  <RELW> activity </RELW> ,  <RELW> result </RELW> s in significant  <RELW> inhibition </RELW>  of HIF-1alpha and VEGF  <RELW> express </RELW> ion. <GW-1>of</GW-1><GW-2> <RELW> knockdown </RELW> </GW-2><GW-3>cells,</GW-3><GW-4></DISEASE></GW-4><GWR-1></GWR-1><GWR-2> <RELW> express </RELW> ion</GWR-2><GWR-3>with</GWR-3><GWR-4>siRNA,</GWR-4><DW-1>human</DW-1><DW-2>In</DW-2><DWR-1></DWR-1><DWR-2>cells,</DWR-2><DWR-3> <RELW> knockdown </RELW> </DWR-3><DWR-4>of</DWR-4>
In human <DISEASE> prostate cancer </DISEASE> cells,  <RELW> knockdown </RELW>  of ILK  <RELW> express </RELW> ion with siRNA, or  <RELW> inhibition </RELW>  of ILK  <RELW> activity </RELW> ,  <RELW> result </RELW> s in significant  <RELW> inhibition </RELW>  of <GENE> HIF-1alpha </GENE> and VEGF  <RELW> express </RELW> ion. <GW-1>of</GW-1><GW-2> <RELW> inhibition </RELW> </GW-2><GW-3>significant</GW-3><GW-4>in</GW-4><GWR-1></GWR-1><GWR-2>and</GWR-2><GWR-3>VEGF</GWR-3><GWR-4> <RELW> express </RELW> ion.</GWR-4><DW-1>human</DW-1><DW-2>In</DW-2><DWR-1></DWR-1><DWR-2>cells,</DWR-2><DWR-3> <RELW> knockdown </RELW> </DWR-3><DWR-4>of</DWR-4>
In human <DISEASE> prostate cancer </DISEASE> cells,  <RELW> knockdown </RELW>  of ILK  <RELW> express </RELW> ion with siRNA, or  <RELW> inhibition </RELW>  of ILK  <RELW> activity </RELW> ,  <RELW> result </RELW> s in significant  <RELW> inhibition </RELW>  of HIF-1alpha and <GENE> VEGF </GENE>  <RELW> express </RELW> ion. <GW-1>and</GW-1><GW-2>HIF-1alpha</GW-2><GW-3>of</GW-3><GW-4> <RELW> inhibition </RELW> </GW-4><GWR-1></GWR-1><GWR-2> <RELW> express </RELW> ion.</GWR-2><DW-1>human</DW-1><DW-2>In</DW-2><DWR-1></DWR-1><DWR-2>cells,</DWR-2><DWR-3> <RELW> knockdown </RELW> </DWR-3><DWR-4>of</DWR-4>
In human <DISEASE> prostate cancer </DISEASE> cells,  <RELW> knockdown </RELW>  of ILK  <RELW> express </RELW> ion with siRNA, or  <RELW> inhibition </RELW>  of ILK  <RELW> activity </RELW> ,  <RELW> result </RELW> s in significant  <RELW> inhibition </RELW>  of HIF-1alpha and <GENE> VEGF </GENE>  <RELW> express </RELW> ion. <GW-1>and</GW-1><GW-2>HIF-1alpha</GW-2><GW-3>of</GW-3><GW-4> <RELW> inhibition </RELW> </GW-4><GWR-1></GWR-1><GWR-2> <RELW> express </RELW> ion.</GWR-2><DW-1>human</DW-1><DW-2>In</DW-2><DWR-1></DWR-1><DWR-2>cells,</DWR-2><DWR-3> <RELW> knockdown </RELW> </DWR-3><DWR-4>of</DWR-4>
In human <DISEASE> prostate cancer </DISEASE> cells,  <RELW> knockdown </RELW>  of <GENE> ILK </GENE>  <RELW> express </RELW> ion with siRNA, or  <RELW> inhibition </RELW>  of <GENE> ILK </GENE>  <RELW> activity </RELW> ,  <RELW> result </RELW> s in significant  <RELW> inhibition </RELW>  of HIF-1alpha and VEGF  <RELW> express </RELW> ion. <GW-1>of</GW-1><GW-2> <RELW> knockdown </RELW> </GW-2><GW-3>cells,</GW-3><GW-4></DISEASE></GW-4><GWR-1></GWR-1><GWR-2> <RELW> express </RELW> ion</GWR-2><GWR-3>with</GWR-3><GWR-4>siRNA,</GWR-4><DW-1>human</DW-1><DW-2>In</DW-2><DWR-1></DWR-1><DWR-2>cells,</DWR-2><DWR-3> <RELW> knockdown </RELW> </DWR-3><DWR-4>of</DWR-4>
Inhibition of <GENE> ILK </GENE>  <RELW> activity </RELW>  also  <RELW> inhibits </RELW>  <DISEASE> prostate tumor </DISEASE> angio <RELW> gene </RELW> sis and  <RELW> suppress </RELW> es tumor growth. <GW-1>of</GW-1><GW-2>Inhibition</GW-2><GWR-1></GWR-1><GWR-2> <RELW> activity </RELW> </GWR-2><GWR-3>also</GWR-3><GWR-4> <RELW> inhibits </RELW> </GWR-4><DW-1> <RELW> inhibits </RELW> </DW-1><DW-2>also</DW-2><DW-3> <RELW> activity </RELW> </DW-3><DW-4></GENE></DW-4><DWR-1></DWR-1><DWR-2>angio <RELW> gene </RELW> sis</DWR-2><DWR-3>and</DWR-3><DWR-4> <RELW> suppress </RELW> es</DWR-4>
<GENE> GRP78 </GENE> up- <RELW> regulation </RELW>  is  <RELW> associate </RELW> d with androgen receptor status, Hsp70-Hsp90 client  <RELW> protein </RELW> s and castrate-resistant <DISEASE> prostate cancer </DISEASE>. <GW-1></GW-1><GWR-1></GWR-1><GWR-2>up- <RELW> regulation </RELW> </GWR-2><GWR-3>is</GWR-3><GWR-4> <RELW> associate </RELW> d</GWR-4><DW-1>castrate-resistant</DW-1><DW-2>and</DW-2><DW-3> <RELW> protein </RELW> s</DW-3><DW-4>client</DW-4><DWR-1>.</DWR-1>
In keeping with our clinical data,  <RELW> activation </RELW>  of AR by dihydrotestosterone (DHT) potently  <RELW> activate </RELW> d <GENE> GRP78 </GENE>  <RELW> express </RELW> ion in both <DISEASE> LNCaP </DISEASE> and <DISEASE> LNCaP </DISEASE>-CR cells. <GW-1> <RELW> activate </RELW> d</GW-1><GW-2>potently</GW-2><GW-3>(DHT)</GW-3><GW-4>dihydrotestosterone</GW-4><GWR-1></GWR-1><GWR-2> <RELW> express </RELW> ion</GWR-2><GWR-3>in</GWR-3><GWR-4>both</GWR-4><DW-1>both</DW-1><DW-2>in</DW-2><DW-3> <RELW> express </RELW> ion</DW-3><DW-4></GENE></DW-4><DWR-1></DWR-1><DWR-2>and</DWR-2><DWR-3><DISEASE></DWR-3><DWR-4>LNCaP</DWR-4>
In keeping with our clinical data,  <RELW> activation </RELW>  of <GENE> AR </GENE> by dihydrotestosterone (DHT) potently  <RELW> activate </RELW> d GRP78  <RELW> express </RELW> ion in both <DISEASE> LNCaP </DISEASE> and <DISEASE> LNCaP </DISEASE>-CR cells. <GW-1>of</GW-1><GW-2> <RELW> activation </RELW> </GW-2><GW-3>data,</GW-3><GW-4>clinical</GW-4><GWR-1></GWR-1><GWR-2>by</GWR-2><GWR-3>dihydrotestosterone</GWR-3><GWR-4>(DHT)</GWR-4><DW-1>both</DW-1><DW-2>in</DW-2><DW-3> <RELW> express </RELW> ion</DW-3><DW-4>GRP78</DW-4><DWR-1></DWR-1><DWR-2>and</DWR-2><DWR-3><DISEASE></DWR-3><DWR-4>LNCaP</DWR-4>
Up-regulated  <RELW> express </RELW> ion of <GENE> AR </GENE> and GRP78  <RELW> express </RELW> ion in untreated <DISEASE> prostate cancer </DISEASE> predicts a less favourable outcome. <GW-1>of</GW-1><GW-2> <RELW> express </RELW> ion</GW-2><GW-3>Up-regulated</GW-3><GWR-1></GWR-1><GWR-2>and</GWR-2><GWR-3>GRP78</GWR-3><GWR-4> <RELW> express </RELW> ion</GWR-4><DW-1>untreated</DW-1><DW-2>in</DW-2><DW-3> <RELW> express </RELW> ion</DW-3><DW-4>GRP78</DW-4><DWR-1></DWR-1><DWR-2>predicts</DWR-2><DWR-3>a</DWR-3><DWR-4>less</DWR-4>
<GENE> TRPV6 </GENE> and <DISEASE> prostate cancer </DISEASE>: cancer growth beyond the prostate cor <RELW> relate </RELW> s with  <RELW> increase </RELW> d <GENE> TRPV6 </GENE> Ca2+ channel  <RELW> express </RELW> ion. <GW-1></GW-1><GWR-1></GWR-1><GWR-2>and</GWR-2><GWR-3><DISEASE></GWR-3><GWR-4>prostate</GWR-4><DW-1>and</DW-1><DW-2></GENE></DW-2><DW-3>TRPV6</DW-3><DW-4><GENE></DW-4><DWR-1>:</DWR-1><DWR-2>cancer</DWR-2><DWR-3>growth</DWR-3><DWR-4>beyond</DWR-4>
In vitro and in vivo xenograft experiments in NOD/SCID mice further demonstrated that SOX2  <RELW> increase </RELW> d the apoptosis-resistant properties of <DISEASE> DU145 </DISEASE> cells with  <RELW> decrease </RELW> d  <RELW> function </RELW>  of store-operated Ca(2+) entry and  <RELW> reduce </RELW> d  <RELW> express </RELW> ion of <GENE> Orai1 </GENE> at both  <RELW> mRNA </RELW>  and  <RELW> protein </RELW>   <RELW> levels </RELW> ,  <RELW> suggest </RELW> ing a potential mechanism that contributes to the anti-apoptotic property of SOX2. <GW-1>of</GW-1><GW-2> <RELW> express </RELW> ion</GW-2><GW-3> <RELW> reduce </RELW> d</GW-3><GW-4>and</GW-4><GWR-1></GWR-1><GWR-2>at</GWR-2><GWR-3>both</GWR-3><GWR-4> <RELW> mRNA </RELW> </GWR-4><DW-1>of</DW-1><DW-2>properties</DW-2><DW-3>apoptosis-resistant</DW-3><DW-4>the</DW-4><DWR-1></DWR-1><DWR-2>cells</DWR-2><DWR-3>with</DWR-3><DWR-4> <RELW> decrease </RELW> d</DWR-4>
<GENE> TSPO </GENE>  <RELW> express </RELW> ion is  <RELW> increase </RELW> d in <DISEASE> prostatic intraepithelial neoplasia </DISEASE>, primary <DISEASE> prostate cancer </DISEASE>, and metastases  <RELW> compare </RELW> d with normal prostate tissue and <DISEASE> benign prostatic hyperplasia </DISEASE>. <GW-1></GW-1><GWR-1></GWR-1><GWR-2> <RELW> express </RELW> ion</GWR-2><GWR-3>is</GWR-3><GWR-4> <RELW> increase </RELW> d</GWR-4><DW-1>in</DW-1><DW-2> <RELW> increase </RELW> d</DW-2><DW-3>is</DW-3><DW-4> <RELW> express </RELW> ion</DW-4><DWR-1>,</DWR-1><DWR-2>primary</DWR-2><DWR-3><DISEASE></DWR-3><DWR-4>prostate</DWR-4>
These data  <RELW> suggest </RELW>  that  <RELW> block </RELW> ing <GENE> TSPO </GENE>  <RELW> function </RELW>  in tumor cells  <RELW> induce </RELW> s cell death and denotes a survival  <RELW> role </RELW>  for <GENE> TSPO </GENE> in <DISEASE> prostate cancer </DISEASE>  and provides the first evidence for the  <RELW> use </RELW>  of benzodiazepines in <DISEASE> prostate cancer </DISEASE>  therapeutics. <GW-1> <RELW> block </RELW> ing</GW-1><GW-2>that</GW-2><GW-3> <RELW> suggest </RELW> </GW-3><GW-4>data</GW-4><GWR-1></GWR-1><GWR-2> <RELW> function </RELW> </GWR-2><GWR-3>in</GWR-3><GWR-4>tumor</GWR-4><DW-1>in</DW-1><DW-2></GENE></DW-2><DW-3>TSPO</DW-3><DW-4><GENE></DW-4><DWR-1></DWR-1><DWR-2></DWR-2><DWR-3>and</DWR-3><DWR-4>provides</DWR-4>
To evaluate retrospectively the effectiveness of transurethral resection of the prostate (TURP) in diagnosing <DISEASE> prostate cancer </DISEASE> in patients with obstructive voiding symptoms and a history of negative transrectal prostate biopsy but  <RELW> elevate </RELW> d prostate-specific  <RELW> antigen </RELW>  (<GENE> PSA </GENE>) and/or abnormal digital rectal examination (DRE). <GW-1>(</GW-1><GW-2> <RELW> antigen </RELW> </GW-2><GW-3>prostate-specific</GW-3><GW-4> <RELW> elevate </RELW> d</GW-4><GWR-1>)</GWR-1><GWR-2>and/or</GWR-2><GWR-3>abnormal</GWR-3><GWR-4>digital</GWR-4><DW-1>diagnosing</DW-1><DW-2>in</DW-2><DW-3>(TURP)</DW-3><DW-4>prostate</DW-4><DWR-1></DWR-1><DWR-2>in</DWR-2><DWR-3>patients</DWR-3><DWR-4>with</DWR-4>
Increased  <RELW> levels </RELW>  of <GENE> plasma haemoxygenase-1 </GENE> in <DISEASE> prostate cancer </DISEASE>. <GW-1>of</GW-1><GW-2> <RELW> levels </RELW> </GW-2><GW-3>Increased</GW-3><GWR-1></GWR-1><GWR-2>in</GWR-2><GWR-3><DISEASE></GWR-3><GWR-4>prostate</GWR-4><DW-1>in</DW-1><DW-2></GENE></DW-2><DW-3>haemoxygenase-1</DW-3><DW-4>plasma</DW-4><DWR-1>.</DWR-1>
<GENE> PDLIM4  <RELW> mRNA </RELW>  </GENE> and  <RELW> protein </RELW> - <RELW> express </RELW> ion  <RELW> levels </RELW>  were  <RELW> reduce </RELW> d in <DISEASE> LNCaP </DISEASE>, <DISEASE> LAPC4 </DISEASE>, <DISEASE> DU145 </DISEASE>, <DISEASE> CWR22 </DISEASE>, and <DISEASE> PC3 </DISEASE> <DISEASE> prostate cancer </DISEASE> cells. <GW-1></GW-1><GWR-1></GWR-1><GWR-2>and</GWR-2><GWR-3> <RELW> protein </RELW> - <RELW> express </RELW> ion</GWR-3><GWR-4> <RELW> levels </RELW> </GWR-4><DW-1>in</DW-1><DW-2> <RELW> reduce </RELW> d</DW-2><DW-3>were</DW-3><DW-4> <RELW> levels </RELW> </DW-4><DWR-1>,</DWR-1><DWR-2><DISEASE></DWR-2><DWR-3>LAPC4</DWR-3>
<GENE> PDLIM4  <RELW> mRNA </RELW>  </GENE> and  <RELW> protein </RELW> - <RELW> express </RELW> ion  <RELW> levels </RELW>  were  <RELW> reduce </RELW> d in <DISEASE> LNCaP </DISEASE>, <DISEASE> LAPC4 </DISEASE>, <DISEASE> DU145 </DISEASE>, <DISEASE> CWR22 </DISEASE>, and <DISEASE> PC3 </DISEASE> <DISEASE> prostate cancer </DISEASE> cells. <GW-1></GW-1><GWR-1></GWR-1><GWR-2>and</GWR-2><GWR-3> <RELW> protein </RELW> - <RELW> express </RELW> ion</GWR-3><GWR-4> <RELW> levels </RELW> </GWR-4><DW-1>in</DW-1><DW-2> <RELW> reduce </RELW> d</DW-2><DW-3>were</DW-3><DW-4> <RELW> levels </RELW> </DW-4><DWR-1>,</DWR-1><DWR-2><DISEASE></DWR-2><DWR-3>LAPC4</DWR-3>
Over <RELW> express </RELW> ion of <GENE> PIM-1 </GENE> is a potential  <RELW> bio <RELW> marker </RELW>  </RELW>  in <DISEASE> prostate carcinoma </DISEASE>. <GW-1>of</GW-1><GW-2>Over <RELW> express </RELW> ion</GW-2><GWR-1></GWR-1><GWR-2>is</GWR-2><GWR-3>a</GWR-3><GWR-4>potential</GWR-4><DW-1>in</DW-1><DW-2> <RELW> bio <RELW> marker </RELW>  </RELW> </DW-2><DW-3>potential</DW-3><DW-4>a</DW-4><DWR-1>.</DWR-1>
Methylseleninic acid  <RELW> enhance </RELW> s taxane drug efficacy against human <DISEASE> prostate cancer </DISEASE> and  <RELW> down-regulates </RELW>  antiapoptotic  <RELW> protein </RELW> s <GENE> Bcl-XL </GENE> and survivin. <GW-1> <RELW> protein </RELW> s</GW-1><GW-2>antiapoptotic</GW-2><GW-3> <RELW> down-regulates </RELW> </GW-3><GW-4>and</GW-4><GWR-1></GWR-1><GWR-2>and</GWR-2><GWR-3>survivin.</GWR-3><DW-1>human</DW-1><DW-2>against</DW-2><DW-3>efficacy</DW-3><DW-4>drug</DW-4><DWR-1></DWR-1><DWR-2>and</DWR-2><DWR-3> <RELW> down-regulates </RELW> </DWR-3><DWR-4>antiapoptotic</DWR-4>
Methylseleninic acid  <RELW> enhance </RELW> s taxane drug efficacy against human <DISEASE> prostate cancer </DISEASE> and  <RELW> down-regulates </RELW>  antiapoptotic  <RELW> protein </RELW> s Bcl-XL and <GENE> survivin </GENE>. <GW-1>and</GW-1><GW-2>Bcl-XL</GW-2><GW-3> <RELW> protein </RELW> s</GW-3><GW-4>antiapoptotic</GW-4><GWR-1>.</GWR-1><DW-1>human</DW-1><DW-2>against</DW-2><DW-3>efficacy</DW-3><DW-4>drug</DW-4><DWR-1></DWR-1><DWR-2>and</DWR-2><DWR-3> <RELW> down-regulates </RELW> </DWR-3><DWR-4>antiapoptotic</DWR-4>
Compared with <DISEASE> BPH </DISEASE>, the PCa patients  <RELW> show </RELW> ed  <RELW> decrease </RELW> d  <RELW> express </RELW> ions of miR-98, let-7d and let-7g, and  <RELW> decrease </RELW> d  <RELW> express </RELW> ions of miR-96, <GENE> miR-182 </GENE> and miR-183, with statistically significant differences between the two groups (P &amp;lt; 0.05). <GW-1>miR-96,</GW-1><GW-2>of</GW-2><GW-3> <RELW> express </RELW> ions</GW-3><GW-4> <RELW> decrease </RELW> d</GW-4><GWR-1></GWR-1><GWR-2>and</GWR-2><GWR-3>miR-183,</GWR-3><GWR-4>with</GWR-4><DW-1>with</DW-1><DW-2>Compared</DW-2><DWR-1>,</DWR-1><DWR-2>the</DWR-2><DWR-3>PCa</DWR-3><DWR-4>patients</DWR-4>
Compared with <DISEASE> BPH </DISEASE>, the PCa patients  <RELW> show </RELW> ed  <RELW> decrease </RELW> d  <RELW> express </RELW> ions of miR-98, let-7d and let-7g, and  <RELW> decrease </RELW> d  <RELW> express </RELW> ions of miR-96, miR-182 and <GENE> miR-183 </GENE>, with statistically significant differences between the two groups (P &amp;lt; 0.05). <GW-1>and</GW-1><GW-2>miR-182</GW-2><GW-3>miR-96,</GW-3><GW-4>of</GW-4><GWR-1>,</GWR-1><GWR-2>with</GWR-2><GWR-3>statistically</GWR-3><GWR-4>significant</GWR-4><DW-1>with</DW-1><DW-2>Compared</DW-2><DWR-1>,</DWR-1><DWR-2>the</DWR-2><DWR-3>PCa</DWR-3><DWR-4>patients</DWR-4>
Compared with <DISEASE> BPH </DISEASE>, the PCa patients  <RELW> show </RELW> ed  <RELW> decrease </RELW> d  <RELW> express </RELW> ions of <GENE> miR-98 </GENE>, let-7d and let-7g, and  <RELW> decrease </RELW> d  <RELW> express </RELW> ions of miR-96, miR-182 and miR-183, with statistically significant differences between the two groups (P &amp;lt; 0.05). <GW-1>of</GW-1><GW-2> <RELW> express </RELW> ions</GW-2><GW-3> <RELW> decrease </RELW> d</GW-3><GW-4> <RELW> show </RELW> ed</GW-4><GWR-1>,</GWR-1><GWR-2>let-7d</GWR-2><GWR-3>and</GWR-3><GWR-4>let-7g,</GWR-4><DW-1>with</DW-1><DW-2>Compared</DW-2><DWR-1>,</DWR-1><DWR-2>the</DWR-2><DWR-3>PCa</DWR-3><DWR-4>patients</DWR-4>
Compared with <DISEASE> BPH </DISEASE>, the PCa patients  <RELW> show </RELW> ed  <RELW> decrease </RELW> d  <RELW> express </RELW> ions of miR-98, let-7d and let-7g, and  <RELW> decrease </RELW> d  <RELW> express </RELW> ions of <GENE> miR-96 </GENE>, miR-182 and miR-183, with statistically significant differences between the two groups (P &amp;lt; 0.05). <GW-1>of</GW-1><GW-2> <RELW> express </RELW> ions</GW-2><GW-3> <RELW> decrease </RELW> d</GW-3><GW-4>and</GW-4><GWR-1>,</GWR-1><GWR-2>miR-182</GWR-2><GWR-3>and</GWR-3><GWR-4>miR-183,</GWR-4><DW-1>with</DW-1><DW-2>Compared</DW-2><DWR-1>,</DWR-1><DWR-2>the</DWR-2><DWR-3>PCa</DWR-3><DWR-4>patients</DWR-4>
With the treatment of 9-cis RA, the <GENE> NKX3.1 </GENE>  <RELW> promote </RELW> r  <RELW> activity </RELW>  was  <RELW> increase </RELW> d in  <RELW> report </RELW> er  <RELW> gene </RELW>  assay and <GENE> NKX3.1 </GENE>  <RELW> express </RELW> ion was  <RELW> enhance </RELW> d at both  <RELW> mRNA </RELW>  and  <RELW> protein </RELW>   <RELW> levels </RELW>  in <DISEASE> LNCaP </DISEASE> cells. <GW-1>the</GW-1><GW-2>RA,</GW-2><GW-3>9-cis</GW-3><GW-4>of</GW-4><GWR-1></GWR-1><GWR-2> <RELW> promote </RELW> r</GWR-2><GWR-3> <RELW> activity </RELW> </GWR-3><GWR-4>was</GWR-4><DW-1>in</DW-1><DW-2> <RELW> levels </RELW> </DW-2><DW-3> <RELW> protein </RELW> </DW-3><DW-4>and</DW-4><DWR-1></DWR-1><DWR-2>cells.</DWR-2>
With the treatment of 9-cis RA, the <GENE> NKX3.1  <RELW> promote </RELW> r </GENE>  <RELW> activity </RELW>  was  <RELW> increase </RELW> d in  <RELW> report </RELW> er  <RELW> gene </RELW>  assay and NKX3.1  <RELW> express </RELW> ion was  <RELW> enhance </RELW> d at both  <RELW> mRNA </RELW>  and  <RELW> protein </RELW>   <RELW> levels </RELW>  in <DISEASE> LNCaP </DISEASE> cells. <GW-1>the</GW-1><GW-2>RA,</GW-2><GW-3>9-cis</GW-3><GW-4>of</GW-4><GWR-1></GWR-1><GWR-2> <RELW> activity </RELW> </GWR-2><GWR-3>was</GWR-3><GWR-4> <RELW> increase </RELW> d</GWR-4><DW-1>in</DW-1><DW-2> <RELW> levels </RELW> </DW-2><DW-3> <RELW> protein </RELW> </DW-3><DW-4>and</DW-4><DWR-1></DWR-1><DWR-2>cells.</DWR-2>
Our  <RELW> result </RELW> s demonstrated that 9-cis RA as a differentiating agent can arrest <DISEASE> prostate cancer </DISEASE> cells in G(1) phase and  <RELW> reduce </RELW>  cell mitosis, and  <RELW> upregulate </RELW>  the  <RELW> express </RELW> ion of <GENE> human homeobox  <RELW> gene </RELW>  NKX3.1 </GENE>, which is thought to  <RELW> play </RELW>  an important  <RELW> role </RELW>  in prostate differentiation and to act as a tumor  <RELW> suppress </RELW> or  <RELW> gene </RELW>  in the prostate. <GW-1>of</GW-1><GW-2> <RELW> express </RELW> ion</GW-2><GW-3>the</GW-3><GW-4> <RELW> upregulate </RELW> </GW-4><GWR-1>,</GWR-1><GWR-2>which</GWR-2><GWR-3>is</GWR-3><GWR-4>thought</GWR-4><DW-1>arrest</DW-1><DW-2>can</DW-2><DW-3>agent</DW-3><DW-4>differentiating</DW-4><DWR-1></DWR-1><DWR-2>cells</DWR-2><DWR-3>in</DWR-3><DWR-4>G(1)</DWR-4>
Our  <RELW> find </RELW> ings  <RELW> indicate </RELW>  that <GENE> bcl-2 </GENE>  <RELW> express </RELW> ion is  <RELW> augmented </RELW>  following androgen ablation and is cor <RELW> relate </RELW> d with the progression of <DISEASE> prostate cancer </DISEASE> from androgen dependence to androgen independence. <GW-1>that</GW-1><GW-2> <RELW> indicate </RELW> </GW-2><GW-3> <RELW> find </RELW> ings</GW-3><GW-4>Our</GW-4><GWR-1></GWR-1><GWR-2> <RELW> express </RELW> ion</GWR-2><GWR-3>is</GWR-3><GWR-4> <RELW> augmented </RELW> </GWR-4><DW-1>of</DW-1><DW-2>progression</DW-2><DW-3>the</DW-3><DW-4>with</DW-4><DWR-1></DWR-1><DWR-2>from</DWR-2><DWR-3>androgen</DWR-3><DWR-4>dependence</DWR-4>
A novel component of the ubiquitin pathway, <GENE> ubiquitin carboxyl extension  <RELW> protein </RELW>  1 </GENE> is over <RELW> express </RELW> ed in <DISEASE> prostate cancer </DISEASE>. <GW-1>pathway,</GW-1><GW-2>ubiquitin</GW-2><GW-3>the</GW-3><GW-4>of</GW-4><GWR-1></GWR-1><GWR-2>is</GWR-2><GWR-3>over <RELW> express </RELW> ed</GWR-3><GWR-4>in</GWR-4><DW-1>in</DW-1><DW-2>over <RELW> express </RELW> ed</DW-2><DW-3>is</DW-3><DW-4></GENE></DW-4><DWR-1>.</DWR-1>
Using this approach we found an up- <RELW> regulation </RELW>  of ubiquitin carboxyl extension  <RELW> protein </RELW>  1 (<GENE> UBCEP-1 </GENE>)  <RELW> mRNA </RELW>  in <DISEASE> prostate carcinoma </DISEASE> cells  <RELW> compare </RELW> d to the normal glandular epithelium of the prostate proper. <GW-1>(</GW-1><GW-2>1</GW-2><GW-3> <RELW> protein </RELW> </GW-3><GW-4>extension</GW-4><GWR-1>)</GWR-1><GWR-2> <RELW> mRNA </RELW> </GWR-2><GWR-3>in</GWR-3><GWR-4><DISEASE></GWR-4><DW-1>in</DW-1><DW-2> <RELW> mRNA </RELW> </DW-2><DW-3></GENE>)</DW-3><DW-4>UBCEP-1</DW-4><DWR-1></DWR-1><DWR-2>cells</DWR-2><DWR-3> <RELW> compare </RELW> d</DWR-3><DWR-4>to</DWR-4>
Using this approach we found an up- <RELW> regulation </RELW>  of <GENE> ubiquitin carboxyl extension  <RELW> protein </RELW>  1 </GENE> (UBCEP-1)  <RELW> mRNA </RELW>  in <DISEASE> prostate carcinoma </DISEASE> cells  <RELW> compare </RELW> d to the normal glandular epithelium of the prostate proper. <GW-1>of</GW-1><GW-2>up- <RELW> regulation </RELW> </GW-2><GW-3>an</GW-3><GW-4>found</GW-4><GWR-1></GWR-1><GWR-2>(UBCEP-1)</GWR-2><GWR-3> <RELW> mRNA </RELW> </GWR-3><GWR-4>in</GWR-4><DW-1>in</DW-1><DW-2> <RELW> mRNA </RELW> </DW-2><DW-3>(UBCEP-1)</DW-3><DW-4></GENE></DW-4><DWR-1></DWR-1><DWR-2>cells</DWR-2><DWR-3> <RELW> compare </RELW> d</DWR-3><DWR-4>to</DWR-4>
Up- <RELW> regulation </RELW>  of <GENE> c-Jun-NH2-kinase </GENE> pathway contributes to the induction of mitochondria-mediated apoptosis by alpha-tocopheryl succinate in human <DISEASE> prostate cancer </DISEASE> cells. <GW-1>of</GW-1><GW-2>Up- <RELW> regulation </RELW> </GW-2><GWR-1></GWR-1><GWR-2>pathway</GWR-2><GWR-3>contributes</GWR-3><GWR-4>to</GWR-4><DW-1>human</DW-1><DW-2>in</DW-2><DW-3>succinate</DW-3><DW-4>alpha-tocopheryl</DW-4><DWR-1></DWR-1><DWR-2>cells.</DWR-2>
Down- <RELW> regulation </RELW>  of <GENE> beta 1C integrin </GENE>, an inhibitor of cell proliferation, in <DISEASE> prostate carcinoma </DISEASE>. <GW-1>of</GW-1><GW-2>Down- <RELW> regulation </RELW> </GW-2><GWR-1>,</GWR-1><GWR-2>an</GWR-2><GWR-3>inhibitor</GWR-3><GWR-4>of</GWR-4><DW-1>in</DW-1><DW-2>proliferation,</DW-2><DW-3>cell</DW-3><DW-4>of</DW-4><DWR-1>.</DWR-1>
In the adjacent <DISEASE> prostate adenocarcinoma </DISEASE> glands, the <GENE> beta 1C variant </GENE> was dramatically  <RELW> down-regulated </RELW>  in 27 of 34 (79%) analyzed cases, whereas the  <RELW> express </RELW> ion and distribution of its wild-type counterpart, beta 1A, remained unchanged. <GW-1>the</GW-1><GW-2>glands,</GW-2><GW-3></DISEASE></GW-3><GW-4>adenocarcinoma</GW-4><GWR-1></GWR-1><GWR-2>was</GWR-2><GWR-3>dramatically</GWR-3><GWR-4> <RELW> down-regulated </RELW> </GWR-4><DW-1>adjacent</DW-1><DW-2>the</DW-2><DW-3>In</DW-3><DWR-1></DWR-1><DWR-2>glands,</DWR-2><DWR-3>the</DWR-3><DWR-4><GENE></DWR-4>
Our  <RELW> find </RELW> ings  <RELW> indicate </RELW>  a significant  <RELW> reduction </RELW>  in <GENE> p27Kip1 </GENE> immunore <RELW> activity </RELW>  in HGPIN (P&amp;lt;0.0001) and <DISEASE> prostate cancer </DISEASE> (P&amp;lt;0.0001)  <RELW> compare </RELW> d with the benign tissue. <GW-1>in</GW-1><GW-2> <RELW> reduction </RELW> </GW-2><GW-3>significant</GW-3><GW-4>a</GW-4><GWR-1></GWR-1><GWR-2>immunore <RELW> activity </RELW> </GWR-2><GWR-3>in</GWR-3><GWR-4>HGPIN</GWR-4><DW-1>and</DW-1><DW-2>(P&amp;lt;0.0001)</DW-2><DW-3>HGPIN</DW-3><DW-4>in</DW-4><DWR-1></DWR-1><DWR-2>(P&amp;lt;0.0001)</DWR-2><DWR-3> <RELW> compare </RELW> d</DWR-3><DWR-4>with</DWR-4>
Resveratrol- and EGCG- <RELW> induce </RELW> d apoptosis is  <RELW> associate </RELW> d with a significant  <RELW> down- <RELW> regulation </RELW>  </RELW>  of <GENE> CK2 </GENE>  <RELW> activity </RELW>  and  <RELW> protein </RELW>   <RELW> express </RELW> ion in both the <DISEASE> ALVA-41 </DISEASE> and <DISEASE> PC-3 </DISEASE> cells. <GW-1>of</GW-1><GW-2> <RELW> down- <RELW> regulation </RELW>  </RELW> </GW-2><GW-3>significant</GW-3><GW-4>a</GW-4><GWR-1></GWR-1><GWR-2> <RELW> activity </RELW> </GWR-2><GWR-3>and</GWR-3><GWR-4> <RELW> protein </RELW> </GWR-4><DW-1>the</DW-1><DW-2>both</DW-2><DW-3>in</DW-3><DW-4> <RELW> express </RELW> ion</DW-4><DWR-1></DWR-1><DWR-2>and</DWR-2><DWR-3><DISEASE></DWR-3><DWR-4>PC-3</DWR-4>
Resveratrol- and EGCG- <RELW> induce </RELW> d apoptosis is  <RELW> associate </RELW> d with a significant  <RELW> down- <RELW> regulation </RELW>  </RELW>  of <GENE> CK2 </GENE>  <RELW> activity </RELW>  and  <RELW> protein </RELW>   <RELW> express </RELW> ion in both the <DISEASE> ALVA-41 </DISEASE> and <DISEASE> PC-3 </DISEASE> cells. <GW-1>of</GW-1><GW-2> <RELW> down- <RELW> regulation </RELW>  </RELW> </GW-2><GW-3>significant</GW-3><GW-4>a</GW-4><GWR-1></GWR-1><GWR-2> <RELW> activity </RELW> </GWR-2><GWR-3>and</GWR-3><GWR-4> <RELW> protein </RELW> </GWR-4><DW-1>the</DW-1><DW-2>both</DW-2><DW-3>in</DW-3><DW-4> <RELW> express </RELW> ion</DW-4><DWR-1></DWR-1><DWR-2>and</DWR-2><DWR-3><DISEASE></DWR-3><DWR-4>PC-3</DWR-4>
Over <RELW> express </RELW> ion of <GENE> CK2alpha </GENE> protected <DISEASE> prostatic cancer </DISEASE> cells against resveratrol- and EGCG- <RELW> induce </RELW> d apoptosis. <GW-1>of</GW-1><GW-2>Over <RELW> express </RELW> ion</GW-2><GWR-1></GWR-1><GWR-2>protected</GWR-2><GWR-3><DISEASE></GWR-3><GWR-4>prostatic</GWR-4><DW-1>protected</DW-1><DW-2></GENE></DW-2><DW-3>CK2alpha</DW-3><DW-4><GENE></DW-4><DWR-1></DWR-1><DWR-2>cells</DWR-2><DWR-3>against</DWR-3><DWR-4>resveratrol-</DWR-4>
The frequencies of  <RELW> loss </RELW>  for areas  <RELW> know </RELW> n to be frequently  <RELW> deleted </RELW>  in <DISEASE> prostate cancer </DISEASE>, such as <GENE> 6q </GENE>, 8p, or 13q, were not different between the two groups. <GW-1>as</GW-1><GW-2>such</GW-2><GW-3></DISEASE>,</GW-3><GW-4>cancer</GW-4><GWR-1>,</GWR-1><GWR-2>8p,</GWR-2><GWR-3>or</GWR-3><GWR-4>13q,</GWR-4><DW-1>in</DW-1><DW-2> <RELW> deleted </RELW> </DW-2><DW-3>frequently</DW-3><DW-4>be</DW-4><DWR-1>,</DWR-1><DWR-2>such</DWR-2><DWR-3>as</DWR-3><DWR-4><GENE></DWR-4>
The study  <RELW> suggest </RELW> s that <GENE> IGF-II </GENE> has a  <RELW> role </RELW>  in regulating AR  <RELW> express </RELW> ion in <DISEASE> prostate cancer </DISEASE> cells, and that the action of anti-androgens is mediated partly by an ability to  <RELW> suppress </RELW>  <GENE> IGF-II </GENE>  <RELW> express </RELW> ion. <GW-1>that</GW-1><GW-2> <RELW> suggest </RELW> s</GW-2><GW-3>study</GW-3><GW-4>The</GW-4><GWR-1></GWR-1><GWR-2>has</GWR-2><GWR-3>a</GWR-3><GWR-4> <RELW> role </RELW> </GWR-4><DW-1>in</DW-1><DW-2> <RELW> express </RELW> ion</DW-2><DW-3>AR</DW-3><DW-4>regulating</DW-4><DWR-1></DWR-1><DWR-2>cells,</DWR-2><DWR-3>and</DWR-3><DWR-4>that</DWR-4>
Isosilybin B (10-90 microM) treatment  <RELW> decrease </RELW> d the AR and prostate specific  <RELW> antigen </RELW>  (<GENE> PSA </GENE>)  <RELW> levels </RELW>  in <DISEASE> LNCaP </DISEASE>, <DISEASE> 22Rv1 </DISEASE> and <DISEASE> LAPC4 </DISEASE> cells, but not in non-neoplastic human prostate epithelial <DISEASE> PWR-1E </DISEASE> cells. <GW-1>(</GW-1><GW-2> <RELW> antigen </RELW> </GW-2><GW-3>specific</GW-3><GW-4>prostate</GW-4><GWR-1>)</GWR-1><GWR-2> <RELW> levels </RELW> </GWR-2><GWR-3>in</GWR-3><GWR-4><DISEASE></GWR-4><DW-1>in</DW-1><DW-2> <RELW> levels </RELW> </DW-2><DW-3></GENE>)</DW-3><DW-4>PSA</DW-4><DWR-1>,</DWR-1><DWR-2><DISEASE></DWR-2><DWR-3>22Rv1</DWR-3>
Isosilybin B (10-90 microM) treatment  <RELW> decrease </RELW> d the AR and <GENE> prostate specific  <RELW> antigen </RELW>  </GENE> (PSA)  <RELW> levels </RELW>  in <DISEASE> LNCaP </DISEASE>, <DISEASE> 22Rv1 </DISEASE> and <DISEASE> LAPC4 </DISEASE> cells, but not in non-neoplastic human prostate epithelial <DISEASE> PWR-1E </DISEASE> cells. <GW-1>and</GW-1><GW-2>AR</GW-2><GW-3>the</GW-3><GW-4> <RELW> decrease </RELW> d</GW-4><GWR-1></GWR-1><GWR-2>(PSA)</GWR-2><GWR-3> <RELW> levels </RELW> </GWR-3><GWR-4>in</GWR-4><DW-1>in</DW-1><DW-2> <RELW> levels </RELW> </DW-2><DW-3>(PSA)</DW-3><DW-4></GENE></DW-4><DWR-1>,</DWR-1><DWR-2><DISEASE></DWR-2><DWR-3>22Rv1</DWR-3>
Isosilybin B (10-90 microM) treatment  <RELW> decrease </RELW> d the <GENE> AR </GENE> and prostate specific  <RELW> antigen </RELW>  (PSA)  <RELW> levels </RELW>  in <DISEASE> LNCaP </DISEASE>, <DISEASE> 22Rv1 </DISEASE> and <DISEASE> LAPC4 </DISEASE> cells, but not in non-neoplastic human prostate epithelial <DISEASE> PWR-1E </DISEASE> cells. <GW-1>the</GW-1><GW-2> <RELW> decrease </RELW> d</GW-2><GW-3>treatment</GW-3><GW-4>microM)</GW-4><GWR-1></GWR-1><GWR-2>and</GWR-2><GWR-3>prostate</GWR-3><GWR-4>specific</GWR-4><DW-1>in</DW-1><DW-2> <RELW> levels </RELW> </DW-2><DW-3>(PSA)</DW-3><DW-4> <RELW> antigen </RELW> </DW-4><DWR-1>,</DWR-1><DWR-2><DISEASE></DWR-2><DWR-3>22Rv1</DWR-3>
Hepatocyte growth factor  <RELW> up-regulate </RELW> s the  <RELW> express </RELW> ion of the bone morpho <RELW> gene </RELW> tic  <RELW> protein </RELW>  (BMP) receptors, <GENE> BMPR-IB </GENE> and BMPR-II, in human <DISEASE> prostate cancer </DISEASE> cells. <GW-1>receptors,</GW-1><GW-2>(BMP)</GW-2><GW-3> <RELW> protein </RELW> </GW-3><GW-4>morpho <RELW> gene </RELW> tic</GW-4><GWR-1></GWR-1><GWR-2>and</GWR-2><GWR-3>BMPR-II,</GWR-3><GWR-4>in</GWR-4><DW-1>human</DW-1><DW-2>in</DW-2><DW-3>BMPR-II,</DW-3><DW-4>and</DW-4><DWR-1></DWR-1><DWR-2>cells.</DWR-2>
Hepatocyte growth factor  <RELW> up-regulate </RELW> s the  <RELW> express </RELW> ion of the <GENE> bone morpho <RELW> gene </RELW> tic  <RELW> protein </RELW>  (BMP) receptors </GENE>, BMPR-IB and BMPR-II, in human <DISEASE> prostate cancer </DISEASE> cells. <GW-1>the</GW-1><GW-2>of</GW-2><GW-3> <RELW> express </RELW> ion</GW-3><GW-4>the</GW-4><GWR-1>,</GWR-1><GWR-2>BMPR-IB</GWR-2><GWR-3>and</GWR-3><GWR-4>BMPR-II,</GWR-4><DW-1>human</DW-1><DW-2>in</DW-2><DW-3>BMPR-II,</DW-3><DW-4>and</DW-4><DWR-1></DWR-1><DWR-2>cells.</DWR-2>
Hepatocyte growth factor  <RELW> up-regulate </RELW> s the  <RELW> express </RELW> ion of the bone morpho <RELW> gene </RELW> tic  <RELW> protein </RELW>  (BMP) receptors, BMPR-IB and <GENE> BMPR-II </GENE>, in human <DISEASE> prostate cancer </DISEASE> cells. <GW-1>and</GW-1><GW-2>BMPR-IB</GW-2><GW-3>receptors,</GW-3><GW-4>(BMP)</GW-4><GWR-1>,</GWR-1><GWR-2>in</GWR-2><GWR-3>human</GWR-3><GWR-4><DISEASE></GWR-4><DW-1>human</DW-1><DW-2>in</DW-2><DW-3></GENE>,</DW-3><DW-4>BMPR-II</DW-4><DWR-1></DWR-1><DWR-2>cells.</DWR-2>
In a murine prostate tumour model, infusion of recombinant HGF  <RELW> result </RELW> ed in an  <RELW> increase </RELW>  in the  <RELW> levels </RELW>  of both BMPR-IB and <GENE> BMPR-II transcript </GENE> in <DISEASE> prostate tumours </DISEASE>. <GW-1>and</GW-1><GW-2>BMPR-IB</GW-2><GW-3>both</GW-3><GW-4>of</GW-4><GWR-1></GWR-1><GWR-2>in</GWR-2><GWR-3><DISEASE></GWR-3><GWR-4>prostate</GWR-4><DW-1>in</DW-1><DW-2></GENE></DW-2><DW-3>transcript</DW-3><DW-4>BMPR-II</DW-4><DWR-1>.</DWR-1>
In a murine prostate tumour model, infusion of recombinant HGF  <RELW> result </RELW> ed in an  <RELW> increase </RELW>  in the  <RELW> levels </RELW>  of both <GENE> BMPR-IB </GENE> and BMPR-II transcript in <DISEASE> prostate tumours </DISEASE>. <GW-1>both</GW-1><GW-2>of</GW-2><GW-3> <RELW> levels </RELW> </GW-3><GW-4>the</GW-4><GWR-1></GWR-1><GWR-2>and</GWR-2><GWR-3>BMPR-II</GWR-3><GWR-4>transcript</GWR-4><DW-1>in</DW-1><DW-2>transcript</DW-2><DW-3>BMPR-II</DW-3><DW-4>and</DW-4><DWR-1>.</DWR-1>
In conclusion, HGF  <RELW> up-regulate </RELW> s the  <RELW> express </RELW> ion of the <GENE> bone morpho <RELW> gene </RELW> tic  <RELW> protein </RELW>  receptors </GENE>, BMPR-IB and BMPR-II, in <DISEASE> prostate cancer </DISEASE> cells, both in vitro and in vivo. <GW-1>the</GW-1><GW-2>of</GW-2><GW-3> <RELW> express </RELW> ion</GW-3><GW-4>the</GW-4><GWR-1>,</GWR-1><GWR-2>BMPR-IB</GWR-2><GWR-3>and</GWR-3><GWR-4>BMPR-II,</GWR-4><DW-1>in</DW-1><DW-2>BMPR-II,</DW-2><DW-3>and</DW-3><DW-4>BMPR-IB</DW-4><DWR-1></DWR-1><DWR-2>cells,</DWR-2><DWR-3>both</DWR-3><DWR-4>in</DWR-4>
In conclusion, HGF  <RELW> up-regulate </RELW> s the  <RELW> express </RELW> ion of the bone morpho <RELW> gene </RELW> tic  <RELW> protein </RELW>  receptors, BMPR-IB and <GENE> BMPR-II </GENE>, in <DISEASE> prostate cancer </DISEASE> cells, both in vitro and in vivo. <GW-1>and</GW-1><GW-2>BMPR-IB</GW-2><GW-3>receptors,</GW-3><GW-4> <RELW> protein </RELW> </GW-4><GWR-1>,</GWR-1><GWR-2>in</GWR-2><GWR-3><DISEASE></GWR-3><GWR-4>prostate</GWR-4><DW-1>in</DW-1><DW-2></GENE>,</DW-2><DW-3>BMPR-II</DW-3><DW-4><GENE></DW-4><DWR-1></DWR-1><DWR-2>cells,</DWR-2><DWR-3>both</DWR-3><DWR-4>in</DWR-4>
In conclusion, HGF  <RELW> up-regulate </RELW> s the  <RELW> express </RELW> ion of the bone morpho <RELW> gene </RELW> tic  <RELW> protein </RELW>  receptors, <GENE> BMPR-IB </GENE> and BMPR-II, in <DISEASE> prostate cancer </DISEASE> cells, both in vitro and in vivo. <GW-1>receptors,</GW-1><GW-2> <RELW> protein </RELW> </GW-2><GW-3>morpho <RELW> gene </RELW> tic</GW-3><GW-4>bone</GW-4><GWR-1></GWR-1><GWR-2>and</GWR-2><GWR-3>BMPR-II,</GWR-3><GWR-4>in</GWR-4><DW-1>in</DW-1><DW-2>BMPR-II,</DW-2><DW-3>and</DW-3><DW-4></GENE></DW-4><DWR-1></DWR-1><DWR-2>cells,</DWR-2><DWR-3>both</DWR-3><DWR-4>in</DWR-4>
3,3'-diindolylmethane induction of p75NTR-dependent cell death via the <GENE> p38 mitogen- <RELW> activate </RELW> d  <RELW> protein </RELW>  kinase </GENE> pathway in <DISEASE> prostate cancer </DISEASE> cells. <GW-1>the</GW-1><GW-2>via</GW-2><GW-3>death</GW-3><GW-4>cell</GW-4><GWR-1></GWR-1><GWR-2>pathway</GWR-2><GWR-3>in</GWR-3><GWR-4><DISEASE></GWR-4><DW-1>in</DW-1><DW-2>pathway</DW-2><DW-3></GENE></DW-3><DW-4>kinase</DW-4><DWR-1></DWR-1><DWR-2>cells.</DWR-2>
 <RELW> Transfection </RELW>  of the <DISEASE> PC-3 </DISEASE> prostate cell line with a  <RELW> dominant </RELW> -negative form of p75(<GENE> NTR </GENE>) before DIM treatment significantly rescued cell survival demonstrating a  <RELW> ca <RELW> use </RELW>  </RELW>  and effect relationship between DIM induction of p75(<GENE> NTR </GENE>)  <RELW> levels </RELW>  and  <RELW> inhibition </RELW>  of survival. <GW-1>p75(</GW-1><GW-2>of</GW-2><GW-3>form</GW-3><GW-4> <RELW> dominant </RELW> -negative</GW-4><GWR-1>)</GWR-1><GWR-2>before</GWR-2><GWR-3>DIM</GWR-3><GWR-4>treatment</GWR-4><DW-1>the</DW-1><DW-2>of</DW-2><DW-3> <RELW> Transfection </RELW> </DW-3><DWR-1></DWR-1><DWR-2>prostate</DWR-2><DWR-3>cell</DWR-3><DWR-4>line</DWR-4>
 <RELW> Transfection </RELW>  of the <DISEASE> PC-3 </DISEASE> prostate cell line with a  <RELW> dominant </RELW> -negative form of <GENE> p75 </GENE>(NTR) before DIM treatment significantly rescued cell survival demonstrating a  <RELW> ca <RELW> use </RELW>  </RELW>  and effect relationship between DIM induction of <GENE> p75 </GENE>(NTR)  <RELW> levels </RELW>  and  <RELW> inhibition </RELW>  of survival. <GW-1>of</GW-1><GW-2>form</GW-2><GW-3> <RELW> dominant </RELW> -negative</GW-3><GW-4>a</GW-4><GWR-1>(NTR)</GWR-1><GWR-2>before</GWR-2><GWR-3>DIM</GWR-3><GWR-4>treatment</GWR-4><DW-1>the</DW-1><DW-2>of</DW-2><DW-3> <RELW> Transfection </RELW> </DW-3><DWR-1></DWR-1><DWR-2>prostate</DWR-2><DWR-3>cell</DWR-3><DWR-4>line</DWR-4>
Furthermore, siRNA  <RELW> knockdown </RELW>  of the p38 mitogen- <RELW> activate </RELW> d  <RELW> protein </RELW>  kinase (MAPK)  <RELW> protein </RELW>   <RELW> prevent </RELW> ed induction of <GENE> p75 </GENE>(NTR) by DIM in the <DISEASE> PC-3 </DISEASE> prostate cell line. <GW-1>of</GW-1><GW-2>induction</GW-2><GW-3> <RELW> prevent </RELW> ed</GW-3><GW-4> <RELW> protein </RELW> </GW-4><GWR-1>(NTR)</GWR-1><GWR-2>by</GWR-2><GWR-3>DIM</GWR-3><GWR-4>in</GWR-4><DW-1>the</DW-1><DW-2>in</DW-2><DW-3>DIM</DW-3><DW-4>by</DW-4><DWR-1></DWR-1><DWR-2>prostate</DWR-2><DWR-3>cell</DWR-3><DWR-4>line.</DWR-4>
Furthermore, siRNA  <RELW> knockdown </RELW>  of the p38 mitogen- <RELW> activate </RELW> d  <RELW> protein </RELW>  kinase (MAPK)  <RELW> protein </RELW>   <RELW> prevent </RELW> ed induction of p75(<GENE> NTR </GENE>) by DIM in the <DISEASE> PC-3 </DISEASE> prostate cell line. <GW-1>p75(</GW-1><GW-2>of</GW-2><GW-3>induction</GW-3><GW-4> <RELW> prevent </RELW> ed</GW-4><GWR-1>)</GWR-1><GWR-2>by</GWR-2><GWR-3>DIM</GWR-3><GWR-4>in</GWR-4><DW-1>the</DW-1><DW-2>in</DW-2><DW-3>DIM</DW-3><DW-4>by</DW-4><DWR-1></DWR-1><DWR-2>prostate</DWR-2><DWR-3>cell</DWR-3><DWR-4>line.</DWR-4>
Activation of <GENE> mitogen- <RELW> activate </RELW> d  <RELW> protein </RELW>  kinase </GENE> pathway by the antiandrogen hydroxyflutamide in androgen receptor-negative <DISEASE> prostate cancer </DISEASE> cells. <GW-1>of</GW-1><GW-2>Activation</GW-2><GWR-1></GWR-1><GWR-2>pathway</GWR-2><GWR-3>by</GWR-3><GWR-4>the</GWR-4><DW-1>receptor-negative</DW-1><DW-2>androgen</DW-2><DW-3>in</DW-3><DW-4>hydroxyflutamide</DW-4><DWR-1></DWR-1><DWR-2>cells.</DWR-2>
We found a significant  <RELW> increase </RELW>  of  <RELW> activate </RELW> d <GENE> mitogen- <RELW> activate </RELW> d  <RELW> protein </RELW>  (MAP) kinase </GENE> in <DISEASE> prostate tumors </DISEASE> from patients receiving HF during androgen ablation therapy. <GW-1> <RELW> activate </RELW> d</GW-1><GW-2>of</GW-2><GW-3> <RELW> increase </RELW> </GW-3><GW-4>significant</GW-4><GWR-1></GWR-1><GWR-2>in</GWR-2><GWR-3><DISEASE></GWR-3><GWR-4>prostate</GWR-4><DW-1>in</DW-1><DW-2></GENE></DW-2><DW-3>kinase</DW-3><DW-4>(MAP)</DW-4><DWR-1></DWR-1><DWR-2>from</DWR-2><DWR-3>patients</DWR-3><DWR-4>receiving</DWR-4>
We found a significant  <RELW> increase </RELW>  of  <RELW> activate </RELW> d <GENE> mitogen- <RELW> activate </RELW> d  <RELW> protein </RELW>  (MAP) kinase </GENE> in <DISEASE> prostate tumors </DISEASE> from patients receiving HF during androgen ablation therapy. <GW-1> <RELW> activate </RELW> d</GW-1><GW-2>of</GW-2><GW-3> <RELW> increase </RELW> </GW-3><GW-4>significant</GW-4><GWR-1></GWR-1><GWR-2>in</GWR-2><GWR-3><DISEASE></GWR-3><GWR-4>prostate</GWR-4><DW-1>in</DW-1><DW-2></GENE></DW-2><DW-3>kinase</DW-3><DW-4>(MAP)</DW-4><DWR-1></DWR-1><DWR-2>from</DWR-2><DWR-3>patients</DWR-3><DWR-4>receiving</DWR-4>
In the CM of <DISEASE> BPH </DISEASE> stromal cells, <GENE> IGFBP-2 </GENE>  <RELW> levels </RELW>  were dramatically  <RELW> reduce </RELW> d to less than 20% of normal (P &amp;lt; 0.001). <GW-1>cells,</GW-1><GW-2>stromal</GW-2><GW-3></DISEASE></GW-3><GW-4>BPH</GW-4><GWR-1></GWR-1><GWR-2> <RELW> levels </RELW> </GWR-2><GWR-3>were</GWR-3><GWR-4>dramatically</GWR-4><DW-1>of</DW-1><DW-2>CM</DW-2><DW-3>the</DW-3><DW-4>In</DW-4><DWR-1></DWR-1><DWR-2>stromal</DWR-2><DWR-3>cells,</DWR-3><DWR-4><GENE></DWR-4>
Northern blot analysis of  <RELW> mRNA </RELW>  from normal and <DISEASE> BPH </DISEASE>  stromal cells demonstrated a 5-fold  <RELW> decrease </RELW>  in IGFBP-2  <RELW> mRNA </RELW>  (P &amp;lt; 0.001) and a 4-fold  <RELW> increase </RELW>  in <GENE> IGFBP-5  <RELW> mRNA </RELW>  </GENE> (P &amp;lt; 0.01) in <DISEASE> BPH </DISEASE>   <RELW> compare </RELW> d to normal cells. <GW-1>in</GW-1><GW-2> <RELW> increase </RELW> </GW-2><GW-3>4-fold</GW-3><GW-4>a</GW-4><GWR-1></GWR-1><GWR-2>(P</GWR-2><GWR-3>&amp;lt;</GWR-3><GWR-4>0.01)</GWR-4><DW-1>and</DW-1><DW-2>normal</DW-2><DW-3>from</DW-3><DW-4> <RELW> mRNA </RELW> </DW-4><DWR-1></DWR-1><DWR-2></DWR-2><DWR-3>stromal</DWR-3><DWR-4>cells</DWR-4>
Northern blot analysis of  <RELW> mRNA </RELW>  from normal and <DISEASE> BPH </DISEASE>  stromal cells demonstrated a 5-fold  <RELW> decrease </RELW>  in <GENE> IGFBP-2  <RELW> mRNA </RELW>  </GENE> (P &amp;lt; 0.001) and a 4-fold  <RELW> increase </RELW>  in IGFBP-5  <RELW> mRNA </RELW>  (P &amp;lt; 0.01) in <DISEASE> BPH </DISEASE>   <RELW> compare </RELW> d to normal cells. <GW-1>in</GW-1><GW-2> <RELW> decrease </RELW> </GW-2><GW-3>5-fold</GW-3><GW-4>a</GW-4><GWR-1></GWR-1><GWR-2>(P</GWR-2><GWR-3>&amp;lt;</GWR-3><GWR-4>0.001)</GWR-4><DW-1>and</DW-1><DW-2>normal</DW-2><DW-3>from</DW-3><DW-4> <RELW> mRNA </RELW> </DW-4><DWR-1></DWR-1><DWR-2></DWR-2><DWR-3>stromal</DWR-3><DWR-4>cells</DWR-4>
These  <RELW> find </RELW> ings are consistent with a  <RELW> role </RELW>  for  <RELW> increase </RELW> d DHT  <RELW> levels </RELW>  in the prostate through  <RELW> increase </RELW> d  <RELW> activity </RELW>  of the <GENE> SRD5A2  <RELW> locus </RELW>  </GENE> in <DISEASE> prostate cancer </DISEASE> progression, in a sub <RELW> set </RELW>  of patients. <GW-1>the</GW-1><GW-2>of</GW-2><GW-3> <RELW> activity </RELW> </GW-3><GW-4> <RELW> increase </RELW> d</GW-4><GWR-1></GWR-1><GWR-2>in</GWR-2><GWR-3><DISEASE></GWR-3><GWR-4>prostate</GWR-4><DW-1>in</DW-1><DW-2></GENE></DW-2><DW-3> <RELW> locus </RELW> </DW-3><DW-4>SRD5A2</DW-4><DWR-1></DWR-1><DWR-2>progression,</DWR-2><DWR-3>in</DWR-3><DWR-4>a</DWR-4>
Inhibition of <GENE> telomerase </GENE> with human <GENE> telomerase </GENE> reverse transcriptase antisense  <RELW> increase </RELW> s the sensitivity of tumor necrosis factor-alpha- <RELW> induce </RELW> d apoptosis in <DISEASE> prostate cancer </DISEASE> cells. <GW-1>of</GW-1><GW-2>Inhibition</GW-2><GWR-1></GWR-1><GWR-2>with</GWR-2><GWR-3>human</GWR-3><GWR-4><GENE></GWR-4><DW-1>in</DW-1><DW-2>apoptosis</DW-2><DW-3>factor-alpha- <RELW> induce </RELW> d</DW-3><DW-4>necrosis</DW-4><DWR-1></DWR-1><DWR-2>cells.</DWR-2>
hTERT AS PS-ODN can significantly inhibit telomerase  <RELW> activity </RELW>  by  <RELW> downregulating </RELW>  the <GENE> hTERT  <RELW> mRNA </RELW>  </GENE> and  <RELW> protein </RELW>   <RELW> express </RELW> ion, and  <RELW> inhibition </RELW>  of telomerase with hTERT antisense can  <RELW> enhance </RELW>  TNF-alpha- <RELW> induce </RELW> d apoptosis of <DISEASE> PC3 </DISEASE> cells. <GW-1>the</GW-1><GW-2> <RELW> downregulating </RELW> </GW-2><GW-3>by</GW-3><GW-4> <RELW> activity </RELW> </GW-4><GWR-1></GWR-1><GWR-2>and</GWR-2><GWR-3> <RELW> protein </RELW> </GWR-3><GWR-4> <RELW> express </RELW> ion,</GWR-4><DW-1>of</DW-1><DW-2>apoptosis</DW-2><DW-3>TNF-alpha- <RELW> induce </RELW> d</DW-3><DW-4> <RELW> enhance </RELW> </DW-4><DWR-1></DWR-1><DWR-2>cells.</DWR-2>
hTERT AS PS-ODN can significantly inhibit telomerase  <RELW> activity </RELW>  by  <RELW> downregulating </RELW>  the <GENE> hTERT  <RELW> mRNA </RELW>  </GENE> and  <RELW> protein </RELW>   <RELW> express </RELW> ion, and  <RELW> inhibition </RELW>  of telomerase with hTERT antisense can  <RELW> enhance </RELW>  TNF-alpha- <RELW> induce </RELW> d apoptosis of <DISEASE> PC3 </DISEASE> cells. <GW-1>the</GW-1><GW-2> <RELW> downregulating </RELW> </GW-2><GW-3>by</GW-3><GW-4> <RELW> activity </RELW> </GW-4><GWR-1></GWR-1><GWR-2>and</GWR-2><GWR-3> <RELW> protein </RELW> </GWR-3><GWR-4> <RELW> express </RELW> ion,</GWR-4><DW-1>of</DW-1><DW-2>apoptosis</DW-2><DW-3>TNF-alpha- <RELW> induce </RELW> d</DW-3><DW-4> <RELW> enhance </RELW> </DW-4><DWR-1></DWR-1><DWR-2>cells.</DWR-2>
Inhibition of the <GENE> Akt </GENE>, cyclooxygenase-2, and matrix metallo <RELW> protein </RELW> ase-9 pathways in combination with androgen deprivation therapy: potential therapeutic approaches for <DISEASE> prostate cancer </DISEASE>. <GW-1>the</GW-1><GW-2>of</GW-2><GW-3>Inhibition</GW-3><GWR-1>,</GWR-1><GWR-2>cyclooxygenase-2,</GWR-2><GWR-3>and</GWR-3><GWR-4>matrix</GWR-4><DW-1>for</DW-1><DW-2>approaches</DW-2><DW-3>therapeutic</DW-3><DW-4>potential</DW-4><DWR-1>.</DWR-1>
Inhibition of the Akt, <GENE> cyclooxygenase-2 </GENE>, and matrix metallo <RELW> protein </RELW> ase-9 pathways in combination with androgen deprivation therapy: potential therapeutic approaches for <DISEASE> prostate cancer </DISEASE>. <GW-1>Akt,</GW-1><GW-2>the</GW-2><GW-3>of</GW-3><GW-4>Inhibition</GW-4><GWR-1>,</GWR-1><GWR-2>and</GWR-2><GWR-3>matrix</GWR-3><GWR-4>metallo <RELW> protein </RELW> ase-9</GWR-4><DW-1>for</DW-1><DW-2>approaches</DW-2><DW-3>therapeutic</DW-3><DW-4>potential</DW-4><DWR-1>.</DWR-1>
Previous studies by us and others, with androgen-sensitive <DISEASE> prostate cancer </DISEASE> cell lines, have demonstrated that androgen deprivation  <RELW> result </RELW> s in  <RELW> activation </RELW> /over <RELW> express </RELW> ion of Akt, <GENE> COX-2 </GENE>, and MMP-9 in cells. <GW-1>Akt,</GW-1><GW-2>of</GW-2><GW-3> <RELW> activation </RELW> /over <RELW> express </RELW> ion</GW-3><GW-4>in</GW-4><GWR-1>,</GWR-1><GWR-2>and</GWR-2><GWR-3>MMP-9</GWR-3><GWR-4>in</GWR-4><DW-1>androgen-sensitive</DW-1><DW-2>with</DW-2><DW-3>others,</DW-3><DW-4>and</DW-4><DWR-1></DWR-1><DWR-2>cell</DWR-2><DWR-3>lines,</DWR-3><DWR-4>have</DWR-4>
R-(+) equol and S-(-) equol  <RELW> inhibited </RELW>  motility and invasion in <DISEASE> PC3 </DISEASE>  and <DISEASE> DU145 </DISEASE> cells, while the most strong effect was  <RELW> observe </RELW> d in <DISEASE> PC3 </DISEASE>  cells by R-(+) equol, which might regulated by the  <RELW> activation </RELW>  of <GENE> estrogen receptor-alpha </GENE>. <GW-1>of</GW-1><GW-2> <RELW> activation </RELW> </GW-2><GW-3>the</GW-3><GW-4>by</GW-4><GWR-1>.</GWR-1><DW-1>in</DW-1><DW-2>invasion</DW-2><DW-3>and</DW-3><DW-4>motility</DW-4><DWR-1></DWR-1><DWR-2></DWR-2><DWR-3>and</DWR-3><DWR-4><DISEASE></DWR-4>
 <RELW> Induction </RELW>  of <GENE> p27 </GENE>(kip1) by 2,4,3',5'- tetramethoxystilbene is regulated by  <RELW> protein </RELW>  phosphatase 2A-dependent Akt dephosphorylation in <DISEASE> PC-3 </DISEASE> <DISEASE> prostate cancer </DISEASE> cells. <GW-1>of</GW-1><GW-2> <RELW> Induction </RELW> </GW-2><GWR-1>(kip1)</GWR-1><GWR-2>by</GWR-2><GWR-3>2,4,3',5'-</GWR-3><GWR-4>tetramethoxystilbene</GWR-4><DW-1>in</DW-1><DW-2>dephosphorylation</DW-2><DW-3>Akt</DW-3><DW-4>2A-dependent</DW-4><DWR-1></DWR-1><DWR-2><DISEASE></DWR-2><DWR-3>prostate</DWR-3><DWR-4>cancer</DWR-4>
 <RELW> Induction </RELW>  of p27(<GENE> kip1 </GENE>) by 2,4,3',5'- tetramethoxystilbene is regulated by  <RELW> protein </RELW>  phosphatase 2A-dependent Akt dephosphorylation in <DISEASE> PC-3 </DISEASE> <DISEASE> prostate cancer </DISEASE> cells. <GW-1>p27(</GW-1><GW-2>of</GW-2><GW-3> <RELW> Induction </RELW> </GW-3><GWR-1>)</GWR-1><GWR-2>by</GWR-2><GWR-3>2,4,3',5'-</GWR-3><GWR-4>tetramethoxystilbene</GWR-4><DW-1>in</DW-1><DW-2>dephosphorylation</DW-2><DW-3>Akt</DW-3><DW-4>2A-dependent</DW-4><DWR-1></DWR-1><DWR-2><DISEASE></DWR-2><DWR-3>prostate</DWR-3><DWR-4>cancer</DWR-4>
These  <RELW> result </RELW> s  <RELW> suggest </RELW>  that TMS may inhibit the cell cycle through induction of p27(<GENE> kip1 </GENE>),  <RELW> lead </RELW> ing to apoptotic cell death in <DISEASE> PC-3 </DISEASE> <DISEASE> prostate cancer </DISEASE> cells. <GW-1>p27(</GW-1><GW-2>of</GW-2><GW-3>induction</GW-3><GW-4>through</GW-4><GWR-1>),</GWR-1><GWR-2> <RELW> lead </RELW> ing</GWR-2><GWR-3>to</GWR-3><GWR-4>apoptotic</GWR-4><DW-1>in</DW-1><DW-2>death</DW-2><DW-3>cell</DW-3><DW-4>apoptotic</DW-4><DWR-1></DWR-1><DWR-2><DISEASE></DWR-2><DWR-3>prostate</DWR-3><DWR-4>cancer</DWR-4>
These  <RELW> result </RELW> s  <RELW> suggest </RELW>  that TMS may inhibit the cell cycle through induction of <GENE> p27 </GENE>(kip1),  <RELW> lead </RELW> ing to apoptotic cell death in <DISEASE> PC-3 </DISEASE> <DISEASE> prostate cancer </DISEASE> cells. <GW-1>of</GW-1><GW-2>induction</GW-2><GW-3>through</GW-3><GW-4>cycle</GW-4><GWR-1>(kip1),</GWR-1><GWR-2> <RELW> lead </RELW> ing</GWR-2><GWR-3>to</GWR-3><GWR-4>apoptotic</GWR-4><DW-1>in</DW-1><DW-2>death</DW-2><DW-3>cell</DW-3><DW-4>apoptotic</DW-4><DWR-1></DWR-1><DWR-2><DISEASE></DWR-2><DWR-3>prostate</DWR-3><DWR-4>cancer</DWR-4>
Our  <RELW> result </RELW> s support ongoing therapeutic  <RELW> attempt </RELW> s of <GENE> EGFR </GENE>  <RELW> inhibition </RELW>  in subgroups of patients with <DISEASE> prostate cancer </DISEASE>. <GW-1>of</GW-1><GW-2> <RELW> attempt </RELW> s</GW-2><GW-3>therapeutic</GW-3><GW-4>ongoing</GW-4><GWR-1></GWR-1><GWR-2> <RELW> inhibition </RELW> </GWR-2><GWR-3>in</GWR-3><GWR-4>subgroups</GWR-4><DW-1>with</DW-1><DW-2>patients</DW-2><DW-3>of</DW-3><DW-4>subgroups</DW-4><DWR-1>.</DWR-1>
We also found that the  <RELW> express </RELW> ion of tumour necrosis factor receptor 2 and death receptor 3 (<GENE> DR3 </GENE>) was  <RELW> increase </RELW> d in <DISEASE> PC3 </DISEASE> cells, and the  <RELW> express </RELW> ion of FAS and <GENE> DR3 </GENE> was  <RELW> increase </RELW> d in SW620 cells by co-culture with NK-92 cells. <GW-1>(</GW-1><GW-2>3</GW-2><GW-3>receptor</GW-3><GW-4>death</GW-4><GWR-1>)</GWR-1><GWR-2>was</GWR-2><GWR-3> <RELW> increase </RELW> d</GWR-3><GWR-4>in</GWR-4><DW-1>in</DW-1><DW-2> <RELW> increase </RELW> d</DW-2><DW-3>was</DW-3><DW-4></GENE>)</DW-4><DWR-1></DWR-1><DWR-2>cells,</DWR-2><DWR-3>and</DWR-3><DWR-4>the</DWR-4>
We also found that the  <RELW> express </RELW> ion of tumour necrosis factor receptor 2 and death receptor 3 (<GENE> DR3 </GENE>) was  <RELW> increase </RELW> d in <DISEASE> PC3 </DISEASE> cells, and the  <RELW> express </RELW> ion of FAS and <GENE> DR3 </GENE> was  <RELW> increase </RELW> d in SW620 cells by co-culture with NK-92 cells. <GW-1>(</GW-1><GW-2>3</GW-2><GW-3>receptor</GW-3><GW-4>death</GW-4><GWR-1>)</GWR-1><GWR-2>was</GWR-2><GWR-3> <RELW> increase </RELW> d</GWR-3><GWR-4>in</GWR-4><DW-1>in</DW-1><DW-2> <RELW> increase </RELW> d</DW-2><DW-3>was</DW-3><DW-4></GENE>)</DW-4><DWR-1></DWR-1><DWR-2>cells,</DWR-2><DWR-3>and</DWR-3><DWR-4>the</DWR-4>
We also found that the  <RELW> express </RELW> ion of <GENE> tumour necrosis factor receptor 2 and death receptor 3 </GENE> (DR3) was  <RELW> increase </RELW> d in <DISEASE> PC3 </DISEASE> cells, and the  <RELW> express </RELW> ion of FAS and DR3 was  <RELW> increase </RELW> d in SW620 cells by co-culture with NK-92 cells. <GW-1>of</GW-1><GW-2> <RELW> express </RELW> ion</GW-2><GW-3>the</GW-3><GW-4>that</GW-4><GWR-1></GWR-1><GWR-2>(DR3)</GWR-2><GWR-3>was</GWR-3><GWR-4> <RELW> increase </RELW> d</GWR-4><DW-1>in</DW-1><DW-2> <RELW> increase </RELW> d</DW-2><DW-3>was</DW-3><DW-4>(DR3)</DW-4><DWR-1></DWR-1><DWR-2>cells,</DWR-2><DWR-3>and</DWR-3><DWR-4>the</DWR-4>
We also found that the  <RELW> express </RELW> ion of tumour necrosis factor receptor 2 and death receptor 3 (DR3) was  <RELW> increase </RELW> d in <DISEASE> PC3 </DISEASE> cells, and the  <RELW> express </RELW> ion of <GENE> FAS </GENE> and DR3 was  <RELW> increase </RELW> d in SW620 cells by co-culture with NK-92 cells. <GW-1>of</GW-1><GW-2> <RELW> express </RELW> ion</GW-2><GW-3>the</GW-3><GW-4>and</GW-4><GWR-1></GWR-1><GWR-2>and</GWR-2><GWR-3>DR3</GWR-3><GWR-4>was</GWR-4><DW-1>in</DW-1><DW-2> <RELW> increase </RELW> d</DW-2><DW-3>was</DW-3><DW-4>(DR3)</DW-4><DWR-1></DWR-1><DWR-2>cells,</DWR-2><DWR-3>and</DWR-3><DWR-4>the</DWR-4>
Evaluation of  <RELW> alter </RELW> ations in the level of the five major electrophoretic fractions of serum  <RELW> protein </RELW> s (albumin, alpha 1-, alpha 2-, beta- and gamma-globulin) in 18 patients with <DISEASE> prostatic cancer </DISEASE> prior to and following cryoprostatectomy disclosed: (i) a progressive  <RELW> increase </RELW>  in the level of alpha 2- and beta-globulin and the incidence of patients possessing statistically significant (p less than 0.05)  <RELW> elevation </RELW> s in these  <RELW> protein </RELW> s with a progression of the stage of their malignancy; (ii) a significant  <RELW> decrease </RELW>  in albumin, alpha 2- and beta-globulin and  <RELW> increase </RELW>  in alpha 1- and gamma-globulin from their preoperative  <RELW> levels </RELW>  following cryoprostatectomy in patients with metastatic disease (stage III) in  <RELW> association </RELW>  with a favorable clinical response; (iii) an overall significant  <RELW> decrease </RELW>  in albumin and alpha 2-globulin and  <RELW> increase </RELW>  in <GENE> alpha 1-globulin </GENE> from their preoperative  <RELW> levels </RELW>  and (iv) a  <RELW> gene </RELW> ral  <RELW> association </RELW>  of  <RELW> decrease </RELW> s in albumin (83% of the patients) and alpha 2-globulin (92%) and gamma-globulin (75%) with a favorable clinical response following cryoprostatectomy. <GW-1>in</GW-1><GW-2> <RELW> increase </RELW> </GW-2><GW-3>and</GW-3><GW-4>2-globulin</GW-4><GWR-1></GWR-1><GWR-2>from</GWR-2><GWR-3>their</GWR-3><GWR-4>preoperative</GWR-4><DW-1>with</DW-1><DW-2>patients</DW-2><DW-3>18</DW-3><DW-4>in</DW-4><DWR-1></DWR-1><DWR-2>prior</DWR-2><DWR-3>to</DWR-3><DWR-4>and</DWR-4>
Evaluation of  <RELW> alter </RELW> ations in the level of the five major electrophoretic fractions of serum  <RELW> protein </RELW> s (<GENE> albumin </GENE>, alpha 1-, alpha 2-, beta- and gamma-globulin) in 18 patients with <DISEASE> prostatic cancer </DISEASE> prior to and following cryoprostatectomy disclosed: (i) a progressive  <RELW> increase </RELW>  in the level of alpha 2- and beta-globulin and the incidence of patients possessing statistically significant (p less than 0.05)  <RELW> elevation </RELW> s in these  <RELW> protein </RELW> s with a progression of the stage of their malignancy; (ii) a significant  <RELW> decrease </RELW>  in <GENE> albumin </GENE>, alpha 2- and beta-globulin and  <RELW> increase </RELW>  in alpha 1- and gamma-globulin from their preoperative  <RELW> levels </RELW>  following cryoprostatectomy in patients with metastatic disease (stage III) in  <RELW> association </RELW>  with a favorable clinical response; (iii) an overall significant  <RELW> decrease </RELW>  in <GENE> albumin </GENE> and alpha 2-globulin and  <RELW> increase </RELW>  in alpha 1-globulin from their preoperative  <RELW> levels </RELW>  and (iv) a  <RELW> gene </RELW> ral  <RELW> association </RELW>  of  <RELW> decrease </RELW> s in <GENE> albumin </GENE> (83% of the patients) and alpha 2-globulin (92%) and gamma-globulin (75%) with a favorable clinical response following cryoprostatectomy. <GW-1>(</GW-1><GW-2> <RELW> protein </RELW> s</GW-2><GW-3>serum</GW-3><GW-4>of</GW-4><GWR-1>,</GWR-1><GWR-2>alpha</GWR-2><GWR-3>1-,</GWR-3><GWR-4>alpha</GWR-4><DW-1>with</DW-1><DW-2>patients</DW-2><DW-3>18</DW-3><DW-4>in</DW-4><DWR-1></DWR-1><DWR-2>prior</DWR-2><DWR-3>to</DWR-3><DWR-4>and</DWR-4>
Evaluation of  <RELW> alter </RELW> ations in the level of the five major electrophoretic fractions of serum  <RELW> protein </RELW> s (albumin, alpha 1-, alpha 2-, beta- and gamma-globulin) in 18 patients with <DISEASE> prostatic cancer </DISEASE> prior to and following cryoprostatectomy disclosed: (i) a progressive  <RELW> increase </RELW>  in the level of alpha 2- and beta-globulin and the incidence of patients possessing statistically significant (p less than 0.05)  <RELW> elevation </RELW> s in these  <RELW> protein </RELW> s with a progression of the stage of their malignancy; (ii) a significant  <RELW> decrease </RELW>  in albumin, alpha 2- and beta-globulin and  <RELW> increase </RELW>  in <GENE> alpha 1- and gamma-globulin </GENE> from their preoperative  <RELW> levels </RELW>  following cryoprostatectomy in patients with metastatic disease (stage III) in  <RELW> association </RELW>  with a favorable clinical response; (iii) an overall significant  <RELW> decrease </RELW>  in albumin and alpha 2-globulin and  <RELW> increase </RELW>  in alpha 1-globulin from their preoperative  <RELW> levels </RELW>  and (iv) a  <RELW> gene </RELW> ral  <RELW> association </RELW>  of  <RELW> decrease </RELW> s in albumin (83% of the patients) and alpha 2-globulin (92%) and gamma-globulin (75%) with a favorable clinical response following cryoprostatectomy. <GW-1>in</GW-1><GW-2> <RELW> increase </RELW> </GW-2><GW-3>and</GW-3><GW-4>beta-globulin</GW-4><GWR-1></GWR-1><GWR-2>from</GWR-2><GWR-3>their</GWR-3><GWR-4>preoperative</GWR-4><DW-1>with</DW-1><DW-2>patients</DW-2><DW-3>18</DW-3><DW-4>in</DW-4><DWR-1></DWR-1><DWR-2>prior</DWR-2><DWR-3>to</DWR-3><DWR-4>and</DWR-4>
Evaluation of  <RELW> alter </RELW> ations in the level of the five major electrophoretic fractions of serum  <RELW> protein </RELW> s (albumin, alpha 1-, alpha 2-, beta- and gamma-globulin) in 18 patients with <DISEASE> prostatic cancer </DISEASE> prior to and following cryoprostatectomy disclosed: (i) a progressive  <RELW> increase </RELW>  in the level of alpha 2- and beta-globulin and the incidence of patients possessing statistically significant (p less than 0.05)  <RELW> elevation </RELW> s in these  <RELW> protein </RELW> s with a progression of the stage of their malignancy; (ii) a significant  <RELW> decrease </RELW>  in albumin, alpha 2- and beta-globulin and  <RELW> increase </RELW>  in alpha 1- and gamma-globulin from their preoperative  <RELW> levels </RELW>  following cryoprostatectomy in patients with metastatic disease (stage III) in  <RELW> association </RELW>  with a favorable clinical response; (iii) an overall significant  <RELW> decrease </RELW>  in albumin and <GENE> alpha 2-globulin </GENE> and  <RELW> increase </RELW>  in alpha 1-globulin from their preoperative  <RELW> levels </RELW>  and (iv) a  <RELW> gene </RELW> ral  <RELW> association </RELW>  of  <RELW> decrease </RELW> s in albumin (83% of the patients) and <GENE> alpha 2-globulin </GENE> (92%) and gamma-globulin (75%) with a favorable clinical response following cryoprostatectomy. <GW-1>and</GW-1><GW-2>albumin</GW-2><GW-3>in</GW-3><GW-4> <RELW> decrease </RELW> </GW-4><GWR-1></GWR-1><GWR-2>and</GWR-2><GWR-3> <RELW> increase </RELW> </GWR-3><GWR-4>in</GWR-4><DW-1>with</DW-1><DW-2>patients</DW-2><DW-3>18</DW-3><DW-4>in</DW-4><DWR-1></DWR-1><DWR-2>prior</DWR-2><DWR-3>to</DWR-3><DWR-4>and</DWR-4>
Evaluation of  <RELW> alter </RELW> ations in the level of the five major electrophoretic fractions of serum  <RELW> protein </RELW> s (albumin, alpha 1-, alpha 2-, beta- and gamma-globulin) in 18 patients with <DISEASE> prostatic cancer </DISEASE> prior to and following cryoprostatectomy disclosed: (i) a progressive  <RELW> increase </RELW>  in the level of <GENE> alpha 2- and beta-globulin </GENE> and the incidence of patients possessing statistically significant (p less than 0.05)  <RELW> elevation </RELW> s in these  <RELW> protein </RELW> s with a progression of the stage of their malignancy; (ii) a significant  <RELW> decrease </RELW>  in albumin, <GENE> alpha 2- and beta-globulin </GENE> and  <RELW> increase </RELW>  in alpha 1- and gamma-globulin from their preoperative  <RELW> levels </RELW>  following cryoprostatectomy in patients with metastatic disease (stage III) in  <RELW> association </RELW>  with a favorable clinical response; (iii) an overall significant  <RELW> decrease </RELW>  in albumin and alpha 2-globulin and  <RELW> increase </RELW>  in alpha 1-globulin from their preoperative  <RELW> levels </RELW>  and (iv) a  <RELW> gene </RELW> ral  <RELW> association </RELW>  of  <RELW> decrease </RELW> s in albumin (83% of the patients) and alpha 2-globulin (92%) and gamma-globulin (75%) with a favorable clinical response following cryoprostatectomy. <GW-1>of</GW-1><GW-2>level</GW-2><GW-3>the</GW-3><GW-4>in</GW-4><GWR-1></GWR-1><GWR-2>and</GWR-2><GWR-3>the</GWR-3><GWR-4>incidence</GWR-4><DW-1>with</DW-1><DW-2>patients</DW-2><DW-3>18</DW-3><DW-4>in</DW-4><DWR-1></DWR-1><DWR-2>prior</DWR-2><DWR-3>to</DWR-3><DWR-4>and</DWR-4>
Evaluation of  <RELW> alter </RELW> ations in the level of the five major electrophoretic fractions of serum  <RELW> protein </RELW> s (albumin, alpha 1-, alpha 2-, beta- and gamma-globulin) in 18 patients with <DISEASE> prostatic cancer </DISEASE> prior to and following cryoprostatectomy disclosed: (i) a progressive  <RELW> increase </RELW>  in the level of alpha 2- and beta-globulin and the incidence of patients possessing statistically significant (p less than 0.05)  <RELW> elevation </RELW> s in these  <RELW> protein </RELW> s with a progression of the stage of their malignancy; (ii) a significant  <RELW> decrease </RELW>  in albumin, alpha 2- and beta-globulin and  <RELW> increase </RELW>  in alpha 1- and gamma-globulin from their preoperative  <RELW> levels </RELW>  following cryoprostatectomy in patients with metastatic disease (stage III) in  <RELW> association </RELW>  with a favorable clinical response; (iii) an overall significant  <RELW> decrease </RELW>  in albumin and alpha 2-globulin and  <RELW> increase </RELW>  in <GENE> alpha 1-globulin </GENE> from their preoperative  <RELW> levels </RELW>  and (iv) a  <RELW> gene </RELW> ral  <RELW> association </RELW>  of  <RELW> decrease </RELW> s in albumin (83% of the patients) and alpha 2-globulin (92%) and gamma-globulin (75%) with a favorable clinical response following cryoprostatectomy. <GW-1>in</GW-1><GW-2> <RELW> increase </RELW> </GW-2><GW-3>and</GW-3><GW-4>2-globulin</GW-4><GWR-1></GWR-1><GWR-2>from</GWR-2><GWR-3>their</GWR-3><GWR-4>preoperative</GWR-4><DW-1>with</DW-1><DW-2>patients</DW-2><DW-3>18</DW-3><DW-4>in</DW-4><DWR-1></DWR-1><DWR-2>prior</DWR-2><DWR-3>to</DWR-3><DWR-4>and</DWR-4>
Evaluation of  <RELW> alter </RELW> ations in the level of the five major electrophoretic fractions of serum  <RELW> protein </RELW> s (<GENE> albumin </GENE>, alpha 1-, alpha 2-, beta- and gamma-globulin) in 18 patients with <DISEASE> prostatic cancer </DISEASE> prior to and following cryoprostatectomy disclosed: (i) a progressive  <RELW> increase </RELW>  in the level of alpha 2- and beta-globulin and the incidence of patients possessing statistically significant (p less than 0.05)  <RELW> elevation </RELW> s in these  <RELW> protein </RELW> s with a progression of the stage of their malignancy; (ii) a significant  <RELW> decrease </RELW>  in <GENE> albumin </GENE>, alpha 2- and beta-globulin and  <RELW> increase </RELW>  in alpha 1- and gamma-globulin from their preoperative  <RELW> levels </RELW>  following cryoprostatectomy in patients with metastatic disease (stage III) in  <RELW> association </RELW>  with a favorable clinical response; (iii) an overall significant  <RELW> decrease </RELW>  in <GENE> albumin </GENE> and alpha 2-globulin and  <RELW> increase </RELW>  in alpha 1-globulin from their preoperative  <RELW> levels </RELW>  and (iv) a  <RELW> gene </RELW> ral  <RELW> association </RELW>  of  <RELW> decrease </RELW> s in <GENE> albumin </GENE> (83% of the patients) and alpha 2-globulin (92%) and gamma-globulin (75%) with a favorable clinical response following cryoprostatectomy. <GW-1>(</GW-1><GW-2> <RELW> protein </RELW> s</GW-2><GW-3>serum</GW-3><GW-4>of</GW-4><GWR-1>,</GWR-1><GWR-2>alpha</GWR-2><GWR-3>1-,</GWR-3><GWR-4>alpha</GWR-4><DW-1>with</DW-1><DW-2>patients</DW-2><DW-3>18</DW-3><DW-4>in</DW-4><DWR-1></DWR-1><DWR-2>prior</DWR-2><DWR-3>to</DWR-3><DWR-4>and</DWR-4>
<GENE> Trefoil factor 3 </GENE> is over <RELW> express </RELW> ed in human <DISEASE> prostate cancer </DISEASE>. <GW-1></GW-1><GWR-1></GWR-1><GWR-2>is</GWR-2><GWR-3>over <RELW> express </RELW> ed</GWR-3><GWR-4>in</GWR-4><DW-1>human</DW-1><DW-2>in</DW-2><DW-3>over <RELW> express </RELW> ed</DW-3><DW-4>is</DW-4><DWR-1>.</DWR-1>
Recent cDNA array analyses  <RELW> suggest </RELW>  that <GENE> human intestinal trefoil factor 3 </GENE> (TFF3) may be over <RELW> express </RELW> ed in human <DISEASE> prostate cancer </DISEASE>. <GW-1>that</GW-1><GW-2> <RELW> suggest </RELW> </GW-2><GW-3>analyses</GW-3><GW-4>array</GW-4><GWR-1></GWR-1><GWR-2>(TFF3)</GWR-2><GWR-3>may</GWR-3><GWR-4>be</GWR-4><DW-1>human</DW-1><DW-2>in</DW-2><DW-3>over <RELW> express </RELW> ed</DW-3><DW-4>be</DW-4><DWR-1>.</DWR-1>
Recent cDNA array analyses  <RELW> suggest </RELW>  that human intestinal trefoil factor 3 (<GENE> TFF3 </GENE>) may be over <RELW> express </RELW> ed in human <DISEASE> prostate cancer </DISEASE>. <GW-1>(</GW-1><GW-2>3</GW-2><GW-3>factor</GW-3><GW-4>trefoil</GW-4><GWR-1>)</GWR-1><GWR-2>may</GWR-2><GWR-3>be</GWR-3><GWR-4>over <RELW> express </RELW> ed</GWR-4><DW-1>human</DW-1><DW-2>in</DW-2><DW-3>over <RELW> express </RELW> ed</DW-3><DW-4>be</DW-4><DWR-1>.</DWR-1>
These studies validate that <GENE> TFF3 </GENE> is over <RELW> express </RELW> ed in a sub <RELW> set </RELW>  of primary and metastic <DISEASE> prostate cancers </DISEASE>. <GW-1>that</GW-1><GW-2>validate</GW-2><GW-3>studies</GW-3><GW-4>These</GW-4><GWR-1></GWR-1><GWR-2>is</GWR-2><GWR-3>over <RELW> express </RELW> ed</GWR-3><GWR-4>in</GWR-4><DW-1>metastic</DW-1><DW-2>and</DW-2><DW-3>primary</DW-3><DW-4>of</DW-4><DWR-1>.</DWR-1>
Furthermore, E1  <RELW> induce </RELW> d a twofold  <RELW> increase </RELW>  in connexin 43 (Cx43), whereas forskolin  <RELW> ca <RELW> use </RELW>  </RELW> d a 50%  <RELW> reduction </RELW>  in <GENE> Cx32 </GENE>  <RELW> express </RELW> ion in <DISEASE> RWPE-1 </DISEASE> cells. <GW-1>in</GW-1><GW-2> <RELW> reduction </RELW> </GW-2><GW-3>50%</GW-3><GW-4>a</GW-4><GWR-1></GWR-1><GWR-2> <RELW> express </RELW> ion</GWR-2><GWR-3>in</GWR-3><GWR-4><DISEASE></GWR-4><DW-1>in</DW-1><DW-2> <RELW> express </RELW> ion</DW-2><DW-3></GENE></DW-3><DW-4>Cx32</DW-4><DWR-1></DWR-1><DWR-2>cells.</DWR-2>
Furthermore, E1  <RELW> induce </RELW> d a twofold  <RELW> increase </RELW>  in connexin 43 (<GENE> Cx43 </GENE>), whereas forskolin  <RELW> ca <RELW> use </RELW>  </RELW> d a 50%  <RELW> reduction </RELW>  in Cx32  <RELW> express </RELW> ion in <DISEASE> RWPE-1 </DISEASE> cells. <GW-1>(</GW-1><GW-2>43</GW-2><GW-3>connexin</GW-3><GW-4>in</GW-4><GWR-1>),</GWR-1><GWR-2>whereas</GWR-2><GWR-3>forskolin</GWR-3><GWR-4> <RELW> ca <RELW> use </RELW>  </RELW> d</GWR-4><DW-1>in</DW-1><DW-2> <RELW> express </RELW> ion</DW-2><DW-3>Cx32</DW-3><DW-4>in</DW-4><DWR-1></DWR-1><DWR-2>cells.</DWR-2>
Furthermore, E1  <RELW> induce </RELW> d a twofold  <RELW> increase </RELW>  in <GENE> connexin 43 </GENE> (Cx43), whereas forskolin  <RELW> ca <RELW> use </RELW>  </RELW> d a 50%  <RELW> reduction </RELW>  in Cx32  <RELW> express </RELW> ion in <DISEASE> RWPE-1 </DISEASE> cells. <GW-1>in</GW-1><GW-2> <RELW> increase </RELW> </GW-2><GW-3>twofold</GW-3><GW-4>a</GW-4><GWR-1></GWR-1><GWR-2>(Cx43),</GWR-2><GWR-3>whereas</GWR-3><GWR-4>forskolin</GWR-4><DW-1>in</DW-1><DW-2> <RELW> express </RELW> ion</DW-2><DW-3>Cx32</DW-3><DW-4>in</DW-4><DWR-1></DWR-1><DWR-2>cells.</DWR-2>
Arsenite  <RELW> induce </RELW> s <GENE> HIF-1alpha </GENE> and VEGF through PI3K, Akt and reactive oxygen species in <DISEASE> DU145 </DISEASE> human <DISEASE> prostate carcinoma </DISEASE> cells. <GW-1> <RELW> induce </RELW> s</GW-1><GW-2>Arsenite</GW-2><GWR-1></GWR-1><GWR-2>and</GWR-2><GWR-3>VEGF</GWR-3><GWR-4>through</GWR-4><DW-1>in</DW-1><DW-2>species</DW-2><DW-3>oxygen</DW-3><DW-4>reactive</DW-4><DWR-1></DWR-1><DWR-2>human</DWR-2><DWR-3><DISEASE></DWR-3><DWR-4>prostate</DWR-4>
Arsenite  <RELW> induce </RELW> s HIF-1alpha and <GENE> VEGF </GENE> through PI3K, Akt and reactive oxygen species in <DISEASE> DU145 </DISEASE> human <DISEASE> prostate carcinoma </DISEASE> cells. <GW-1>and</GW-1><GW-2>HIF-1alpha</GW-2><GW-3> <RELW> induce </RELW> s</GW-3><GW-4>Arsenite</GW-4><GWR-1></GWR-1><GWR-2>through</GWR-2><GWR-3>PI3K,</GWR-3><GWR-4>Akt</GWR-4><DW-1>in</DW-1><DW-2>species</DW-2><DW-3>oxygen</DW-3><DW-4>reactive</DW-4><DWR-1></DWR-1><DWR-2>human</DWR-2><DWR-3><DISEASE></DWR-3><DWR-4>prostate</DWR-4>
Arsenite  <RELW> induce </RELW> s HIF-1alpha and VEGF through <GENE> PI3K </GENE>, Akt and reactive oxygen species in <DISEASE> DU145 </DISEASE> human <DISEASE> prostate carcinoma </DISEASE> cells. <GW-1>through</GW-1><GW-2>VEGF</GW-2><GW-3>and</GW-3><GW-4>HIF-1alpha</GW-4><GWR-1>,</GWR-1><GWR-2>Akt</GWR-2><GWR-3>and</GWR-3><GWR-4>reactive</GWR-4><DW-1>in</DW-1><DW-2>species</DW-2><DW-3>oxygen</DW-3><DW-4>reactive</DW-4><DWR-1></DWR-1><DWR-2>human</DWR-2><DWR-3><DISEASE></DWR-3><DWR-4>prostate</DWR-4>
Arsenite  <RELW> induce </RELW> s HIF-1alpha and VEGF through PI3K, <GENE> Akt </GENE> and reactive oxygen species in <DISEASE> DU145 </DISEASE> human <DISEASE> prostate carcinoma </DISEASE> cells. <GW-1>PI3K,</GW-1><GW-2>through</GW-2><GW-3>VEGF</GW-3><GW-4>and</GW-4><GWR-1></GWR-1><GWR-2>and</GWR-2><GWR-3>reactive</GWR-3><GWR-4>oxygen</GWR-4><DW-1>in</DW-1><DW-2>species</DW-2><DW-3>oxygen</DW-3><DW-4>reactive</DW-4><DWR-1></DWR-1><DWR-2>human</DWR-2><DWR-3><DISEASE></DWR-3><DWR-4>prostate</DWR-4>
Here we demonstrate that arsenite  <RELW> induce </RELW> s the  <RELW> express </RELW> ion of <GENE> HIF-1alpha </GENE> but not HIF-1beta subunit in <DISEASE> DU145 </DISEASE> human <DISEASE> prostate carcinoma </DISEASE> cells. <GW-1>of</GW-1><GW-2> <RELW> express </RELW> ion</GW-2><GW-3>the</GW-3><GW-4> <RELW> induce </RELW> s</GW-4><GWR-1></GWR-1><GWR-2>but</GWR-2><GWR-3>not</GWR-3><GWR-4>HIF-1beta</GWR-4><DW-1>in</DW-1><DW-2>subunit</DW-2><DW-3>HIF-1beta</DW-3><DW-4>not</DW-4><DWR-1></DWR-1><DWR-2>human</DWR-2><DWR-3><DISEASE></DWR-3><DWR-4>prostate</DWR-4>
Here we demonstrate that arsenite  <RELW> induce </RELW> s the  <RELW> express </RELW> ion of HIF-1alpha but not <GENE> HIF-1beta subunit </GENE> in <DISEASE> DU145 </DISEASE> human <DISEASE> prostate carcinoma </DISEASE> cells. <GW-1>not</GW-1><GW-2>but</GW-2><GW-3>HIF-1alpha</GW-3><GW-4>of</GW-4><GWR-1></GWR-1><GWR-2>in</GWR-2><GWR-3><DISEASE></GWR-3><GWR-4>DU145</GWR-4><DW-1>in</DW-1><DW-2></GENE></DW-2><DW-3>subunit</DW-3><DW-4>HIF-1beta</DW-4><DWR-1></DWR-1><DWR-2>human</DWR-2><DWR-3><DISEASE></DWR-3><DWR-4>prostate</DWR-4>
The differentiation- <RELW> relate </RELW> d  <RELW> gene </RELW>  1, <GENE> Drg1 </GENE>, is markedly  <RELW> upregulate </RELW> d by androgens in <DISEASE> LNCaP </DISEASE> <DISEASE> prostatic adenocarcinoma </DISEASE> cells. <GW-1>1,</GW-1><GW-2> <RELW> gene </RELW> </GW-2><GW-3>differentiation- <RELW> relate </RELW> d</GW-3><GW-4>The</GW-4><GWR-1>,</GWR-1><GWR-2>is</GWR-2><GWR-3>markedly</GWR-3><GWR-4> <RELW> upregulate </RELW> d</GWR-4><DW-1>in</DW-1><DW-2>androgens</DW-2><DW-3>by</DW-3><DW-4> <RELW> upregulate </RELW> d</DW-4><DWR-1></DWR-1><DWR-2><DISEASE></DWR-2><DWR-3>prostatic</DWR-3><DWR-4>adenocarcinoma</DWR-4>
Basal  <RELW> levels </RELW>  and adrenocorticotropic hormone (ACTH)- <RELW> induce </RELW> d  <RELW> increments </RELW>  (delta-values) of serum cortisol, dehydroepiandrosterone (DHA), dehydroepiandrosterone sulfate (DHAS), 4-androstene-3, 17-dione (A4), and 17-hydroxyprogesterone (170HP); basal testosterone (T), <GENE> luteinizing hormone </GENE> (LH), serum ASAT, gamma-GT, and albumin were  <RELW> measure </RELW> d in <DISEASE> prostatic cancer </DISEASE> patients before and after 6 months of treatment with LH-RH-agonist, with flutamide, and with LH-RH-agonist + flutamide, respectively. <GW-1>(T),</GW-1><GW-2>testosterone</GW-2><GW-3>basal</GW-3><GW-4>(170HP);</GW-4><GWR-1></GWR-1><GWR-2>(LH),</GWR-2><GWR-3>serum</GWR-3><GWR-4>ASAT,</GWR-4><DW-1>in</DW-1><DW-2> <RELW> measure </RELW> d</DW-2><DW-3>were</DW-3><DW-4>albumin</DW-4><DWR-1></DWR-1><DWR-2>patients</DWR-2><DWR-3>before</DWR-3><DWR-4>and</DWR-4>
Basal  <RELW> levels </RELW>  and adrenocorticotropic hormone (<GENE> ACTH </GENE>)- <RELW> induce </RELW> d  <RELW> increments </RELW>  (delta-values) of serum cortisol, dehydroepiandrosterone (DHA), dehydroepiandrosterone sulfate (DHAS), 4-androstene-3, 17-dione (A4), and 17-hydroxyprogesterone (170HP); basal testosterone (T), luteinizing hormone (LH), serum ASAT, gamma-GT, and albumin were  <RELW> measure </RELW> d in <DISEASE> prostatic cancer </DISEASE> patients before and after 6 months of treatment with LH-RH-agonist, with flutamide, and with LH-RH-agonist + flutamide, respectively. <GW-1>(</GW-1><GW-2>hormone</GW-2><GW-3>adrenocorticotropic</GW-3><GW-4>and</GW-4><GWR-1>)- <RELW> induce </RELW> d</GWR-1><GWR-2> <RELW> increments </RELW> </GWR-2><GWR-3>(delta-values)</GWR-3><GWR-4>of</GWR-4><DW-1>in</DW-1><DW-2> <RELW> measure </RELW> d</DW-2><DW-3>were</DW-3><DW-4>albumin</DW-4><DWR-1></DWR-1><DWR-2>patients</DWR-2><DWR-3>before</DWR-3><DWR-4>and</DWR-4>
Basal  <RELW> levels </RELW>  and <GENE> adrenocorticotropic hormone </GENE> (ACTH)- <RELW> induce </RELW> d  <RELW> increments </RELW>  (delta-values) of serum cortisol, dehydroepiandrosterone (DHA), dehydroepiandrosterone sulfate (DHAS), 4-androstene-3, 17-dione (A4), and 17-hydroxyprogesterone (170HP); basal testosterone (T), luteinizing hormone (LH), serum ASAT, gamma-GT, and albumin were  <RELW> measure </RELW> d in <DISEASE> prostatic cancer </DISEASE> patients before and after 6 months of treatment with LH-RH-agonist, with flutamide, and with LH-RH-agonist + flutamide, respectively. <GW-1>and</GW-1><GW-2> <RELW> levels </RELW> </GW-2><GW-3>Basal</GW-3><GWR-1></GWR-1><GWR-2>(ACTH)- <RELW> induce </RELW> d</GWR-2><GWR-3> <RELW> increments </RELW> </GWR-3><GWR-4>(delta-values)</GWR-4><DW-1>in</DW-1><DW-2> <RELW> measure </RELW> d</DW-2><DW-3>were</DW-3><DW-4>albumin</DW-4><DWR-1></DWR-1><DWR-2>patients</DWR-2><DWR-3>before</DWR-3><DWR-4>and</DWR-4>
The most prominent of these progressive changes is the up- <RELW> regulation </RELW>  of <GENE> AR </GENE> that  <RELW> occur </RELW> s in &amp;gt;90% <DISEASE> of prostate canc </DISEASE>ers. <GW-1>of</GW-1><GW-2>up- <RELW> regulation </RELW> </GW-2><GW-3>the</GW-3><GW-4>is</GW-4><GWR-1></GWR-1><GWR-2>that</GWR-2><GWR-3> <RELW> occur </RELW> s</GWR-3><GWR-4>in</GWR-4><DW-1>&amp;gt;90%</DW-1><DW-2>in</DW-2><DW-3> <RELW> occur </RELW> s</DW-3><DW-4>that</DW-4><DWR-1>ers.</DWR-1>
These events  <RELW> result </RELW>  in  <RELW> increase </RELW> d  <RELW> accumulation </RELW>  of <GENE> AR </GENE> and thus  <RELW> enhance </RELW> d growth of <DISEASE> prostate cancer </DISEASE> cells at low  <RELW> levels </RELW>  of androgen. <GW-1>of</GW-1><GW-2> <RELW> accumulation </RELW> </GW-2><GW-3> <RELW> increase </RELW> d</GW-3><GW-4>in</GW-4><GWR-1></GWR-1><GWR-2>and</GWR-2><GWR-3>thus</GWR-3><GWR-4> <RELW> enhance </RELW> d</GWR-4><DW-1>of</DW-1><DW-2>growth</DW-2><DW-3> <RELW> enhance </RELW> d</DW-3><DW-4>thus</DW-4><DWR-1></DWR-1><DWR-2>cells</DWR-2><DWR-3>at</DWR-3><DWR-4>low</DWR-4>
About 50% of <DISEASE> prostate cancers </DISEASE> have TMPRSS2-<GENE> ERG </GENE> fusions with concurrent <GENE> ERG </GENE> over <RELW> express </RELW> ion. <GW-1>TMPRSS2-</GW-1><GW-2>have</GW-2><GW-3></DISEASE></GW-3><GW-4>cancers</GW-4><GWR-1></GWR-1><GWR-2>fusions</GWR-2><GWR-3>with</GWR-3><GWR-4>concurrent</GWR-4><DW-1>of</DW-1><DW-2>50%</DW-2><DW-3>About</DW-3><DWR-1></DWR-1><DWR-2>have</DWR-2><DWR-3>TMPRSS2-<GENE></DWR-3><DWR-4>ERG</DWR-4>
Inhibition of ligand-mediated <GENE> HER2 </GENE>  <RELW> activation </RELW>  in <DISEASE> androgen-independent <DISEASE> prostate cancer </DISEASE> . <GW-1>ligand-mediated</GW-1><GW-2>of</GW-2><GW-3>Inhibition</GW-3><GWR-1></GWR-1><GWR-2> <RELW> activation </RELW> </GWR-2><GWR-3>in</GWR-3><GWR-4><DISEASE></GWR-4><DW-1>in</DW-1><DW-2> <RELW> activation </RELW> </DW-2><DW-3></GENE></DW-3><DW-4>HER2</DW-4><DWR-1></DWR-1><DWR-2>.</DWR-2>
In both <DISEASE> PC-3 </DISEASE> and <DISEASE> PC-3 </DISEASE>U cells, TGF-beta 1 was found to  <RELW> stimulate </RELW>  the induction of fibronectin and plasminogen activator inhibitor-1 and the  <RELW> express </RELW> ion of <GENE> junB  <RELW> mRNA </RELW>  </GENE>, and PMA did not  <RELW> affect </RELW>  these responses. <GW-1>of</GW-1><GW-2> <RELW> express </RELW> ion</GW-2><GW-3>the</GW-3><GW-4>and</GW-4><GWR-1>,</GWR-1><GWR-2>and</GWR-2><GWR-3>PMA</GWR-3><GWR-4>did</GWR-4><DW-1>both</DW-1><DW-2>In</DW-2><DWR-1></DWR-1><DWR-2>and</DWR-2><DWR-3><DISEASE></DWR-3><DWR-4>PC-3</DWR-4>
In both <DISEASE> PC-3 </DISEASE> and <DISEASE> PC-3 </DISEASE>U cells, TGF-beta 1 was found to  <RELW> stimulate </RELW>  the induction of fibronectin and <GENE> plasminogen activator inhibitor-1 </GENE> and the  <RELW> express </RELW> ion of junB  <RELW> mRNA </RELW> , and PMA did not  <RELW> affect </RELW>  these responses. <GW-1>and</GW-1><GW-2>fibronectin</GW-2><GW-3>of</GW-3><GW-4>induction</GW-4><GWR-1></GWR-1><GWR-2>and</GWR-2><GWR-3>the</GWR-3><GWR-4> <RELW> express </RELW> ion</GWR-4><DW-1>both</DW-1><DW-2>In</DW-2><DWR-1></DWR-1><DWR-2>and</DWR-2><DWR-3><DISEASE></DWR-3><DWR-4>PC-3</DWR-4>
In both <DISEASE> PC-3 </DISEASE> and <DISEASE> PC-3 </DISEASE>U cells, TGF-beta 1 was found to  <RELW> stimulate </RELW>  the induction of <GENE> fibronectin </GENE> and plasminogen activator inhibitor-1 and the  <RELW> express </RELW> ion of junB  <RELW> mRNA </RELW> , and PMA did not  <RELW> affect </RELW>  these responses. <GW-1>of</GW-1><GW-2>induction</GW-2><GW-3>the</GW-3><GW-4> <RELW> stimulate </RELW> </GW-4><GWR-1></GWR-1><GWR-2>and</GWR-2><GWR-3>plasminogen</GWR-3><GWR-4>activator</GWR-4><DW-1>both</DW-1><DW-2>In</DW-2><DWR-1></DWR-1><DWR-2>and</DWR-2><DWR-3><DISEASE></DWR-3><DWR-4>PC-3</DWR-4>
Similarly,  <RELW> activation </RELW>  of the <GENE> AR </GENE> by phosphorylated  <RELW> protein </RELW>  kinase B, Akt, has also been  <RELW> report </RELW> ed in <DISEASE> prostate cancer </DISEASE>. <GW-1>the</GW-1><GW-2>of</GW-2><GW-3> <RELW> activation </RELW> </GW-3><GW-4>Similarly,</GW-4><GWR-1></GWR-1><GWR-2>by</GWR-2><GWR-3>phosphorylated</GWR-3><GWR-4> <RELW> protein </RELW> </GWR-4><DW-1>in</DW-1><DW-2> <RELW> report </RELW> ed</DW-2><DW-3>been</DW-3><DW-4>also</DW-4><DWR-1>.</DWR-1>
Similarly,  <RELW> activation </RELW>  of the <GENE> AR </GENE> by phosphorylated  <RELW> protein </RELW>  kinase B, Akt, has also been  <RELW> report </RELW> ed in <DISEASE> prostate cancer </DISEASE>. <GW-1>the</GW-1><GW-2>of</GW-2><GW-3> <RELW> activation </RELW> </GW-3><GW-4>Similarly,</GW-4><GWR-1></GWR-1><GWR-2>by</GWR-2><GWR-3>phosphorylated</GWR-3><GWR-4> <RELW> protein </RELW> </GWR-4><DW-1>in</DW-1><DW-2> <RELW> report </RELW> ed</DW-2><DW-3>been</DW-3><DW-4>also</DW-4><DWR-1>.</DWR-1>
Over <RELW> express </RELW> ion of manganese <GENE> superoxide dismutase </GENE> in <DISEASE> DU145 </DISEASE> human <DISEASE> prostate carcinoma </DISEASE> cells has multiple effects on cell phenotype. <GW-1>manganese</GW-1><GW-2>of</GW-2><GW-3>Over <RELW> express </RELW> ion</GW-3><GWR-1></GWR-1><GWR-2>in</GWR-2><GWR-3><DISEASE></GWR-3><GWR-4>DU145</GWR-4><DW-1>in</DW-1><DW-2></GENE></DW-2><DW-3>dismutase</DW-3><DW-4>superoxide</DW-4><DWR-1></DWR-1><DWR-2>human</DWR-2><DWR-3><DISEASE></DWR-3><DWR-4>prostate</DWR-4>
<DISEASE> DU145 </DISEASE> human <DISEASE> prostate carcinoma </DISEASE> cells were  <RELW> transfected </RELW>  with the cDNA for manganese superoxide dismutase (<GENE> MnSOD </GENE>), and two clones over <RELW> express </RELW> ing <GENE> MnSOD </GENE>  <RELW> activity </RELW>  were subsequently characterized by comparison with parental and plasmid  <RELW> control </RELW> - <RELW> transfected </RELW>  cells. <GW-1>(</GW-1><GW-2>dismutase</GW-2><GW-3>superoxide</GW-3><GW-4>manganese</GW-4><GWR-1>),</GWR-1><GWR-2>and</GWR-2><GWR-3>two</GWR-3><GWR-4>clones</GWR-4><DW-1></DW-1><DWR-1></DWR-1><DWR-2>human</DWR-2><DWR-3><DISEASE></DWR-3><DWR-4>prostate</DWR-4>
Our  <RELW> result </RELW> s  <RELW> suggest </RELW>  novel mechanisms by which <GENE> MnSOD </GENE> over <RELW> express </RELW> ion may modulate the malignant phenotype, with potential applications in developing new therapies for <DISEASE> prostate cancer </DISEASE>. <GW-1>which</GW-1><GW-2>by</GW-2><GW-3>mechanisms</GW-3><GW-4>novel</GW-4><GWR-1></GWR-1><GWR-2>over <RELW> express </RELW> ion</GWR-2><GWR-3>may</GWR-3><GWR-4>modulate</GWR-4><DW-1>for</DW-1><DW-2>therapies</DW-2><DW-3>new</DW-3><DW-4>developing</DW-4><DWR-1>.</DWR-1>
Over <RELW> express </RELW> ion of <GENE> p45-sErbB3 </GENE> in the osteolytic <DISEASE> prostate cancer </DISEASE> cell line <DISEASE> PC-3 </DISEASE> converted its phenotype from bone lysing to bone forming upon injection into the femurs of immuno <RELW> deficient </RELW>  mice. <GW-1>of</GW-1><GW-2>Over <RELW> express </RELW> ion</GW-2><GWR-1></GWR-1><GWR-2>in</GWR-2><GWR-3>the</GWR-3><GWR-4>osteolytic</GWR-4><DW-1>osteolytic</DW-1><DW-2>the</DW-2><DW-3>in</DW-3><DW-4></GENE></DW-4><DWR-1></DWR-1><DWR-2>cell</DWR-2><DWR-3>line</DWR-3><DWR-4><DISEASE></DWR-4>
Accumulation of <GENE> p53  <RELW> protein </RELW>  </GENE> in the  <RELW> absence </RELW>  of detectable mutant p53 was recognized more often in <DISEASE> prostate cancer </DISEASE> than in any other tumor examined. <GW-1>of</GW-1><GW-2>Accumulation</GW-2><GWR-1></GWR-1><GWR-2>in</GWR-2><GWR-3>the</GWR-3><GWR-4> <RELW> absence </RELW> </GWR-4><DW-1>in</DW-1><DW-2>often</DW-2><DW-3>more</DW-3><DW-4>recognized</DW-4><DWR-1></DWR-1><DWR-2>than</DWR-2><DWR-3>in</DWR-3><DWR-4>any</DWR-4>
L-mimosine  <RELW> block </RELW> s cell proliferation via up <RELW> regulation </RELW>  of B-cell translocation  <RELW> gene </RELW>  2 and <GENE> N-myc downstream regulated  <RELW> gene </RELW>  1 </GENE> in <DISEASE> prostate carcinoma </DISEASE> cells. <GW-1>and</GW-1><GW-2>2</GW-2><GW-3> <RELW> gene </RELW> </GW-3><GW-4>translocation</GW-4><GWR-1></GWR-1><GWR-2>in</GWR-2><GWR-3><DISEASE></GWR-3><GWR-4>prostate</GWR-4><DW-1>in</DW-1><DW-2></GENE></DW-2><DW-3>1</DW-3><DW-4> <RELW> gene </RELW> </DW-4><DWR-1></DWR-1><DWR-2>cells.</DWR-2>
L-mimosine  <RELW> block </RELW> s cell proliferation via up <RELW> regulation </RELW>  of <GENE> B-cell translocation  <RELW> gene </RELW>  2 </GENE> and N-myc downstream regulated  <RELW> gene </RELW>  1 in <DISEASE> prostate carcinoma </DISEASE> cells. <GW-1>of</GW-1><GW-2>up <RELW> regulation </RELW> </GW-2><GW-3>via</GW-3><GW-4>proliferation</GW-4><GWR-1></GWR-1><GWR-2>and</GWR-2><GWR-3>N-myc</GWR-3><GWR-4>downstream</GWR-4><DW-1>in</DW-1><DW-2>1</DW-2><DW-3> <RELW> gene </RELW> </DW-3><DW-4>regulated</DW-4><DWR-1></DWR-1><DWR-2>cells.</DWR-2>
Immunoblot assays  <RELW> indicate </RELW> d that hypoxia and L-mimosine stabilized hypoxia-inducible factor-1 α (HIF-1α) and  <RELW> induce </RELW> d Btg2 and <GENE> Ndrg1  <RELW> protein </RELW>  </GENE>  <RELW> express </RELW> ion, but  <RELW> downregulated </RELW>   <RELW> protein </RELW>   <RELW> levels </RELW>  of cyclin A in both <DISEASE> PC-3 </DISEASE> and <DISEASE> LNCaP </DISEASE> cells. <GW-1>and</GW-1><GW-2>Btg2</GW-2><GW-3> <RELW> induce </RELW> d</GW-3><GW-4>and</GW-4><GWR-1></GWR-1><GWR-2> <RELW> express </RELW> ion,</GWR-2><GWR-3>but</GWR-3><GWR-4> <RELW> downregulated </RELW> </GWR-4><DW-1>both</DW-1><DW-2>in</DW-2><DW-3>A</DW-3><DW-4>cyclin</DW-4><DWR-1></DWR-1><DWR-2>and</DWR-2><DWR-3><DISEASE></DWR-3><DWR-4>LNCaP</DWR-4>
Immunoblot assays  <RELW> indicate </RELW> d that hypoxia and L-mimosine stabilized hypoxia-inducible factor-1 α (HIF-1α) and  <RELW> induce </RELW> d <GENE> Btg2 </GENE> and Ndrg1  <RELW> protein </RELW>   <RELW> express </RELW> ion, but  <RELW> downregulated </RELW>   <RELW> protein </RELW>   <RELW> levels </RELW>  of cyclin A in both <DISEASE> PC-3 </DISEASE> and <DISEASE> LNCaP </DISEASE> cells. <GW-1> <RELW> induce </RELW> d</GW-1><GW-2>and</GW-2><GW-3>(HIF-1α)</GW-3><GW-4>α</GW-4><GWR-1></GWR-1><GWR-2>and</GWR-2><GWR-3>Ndrg1</GWR-3><GWR-4> <RELW> protein </RELW> </GWR-4><DW-1>both</DW-1><DW-2>in</DW-2><DW-3>A</DW-3><DW-4>cyclin</DW-4><DWR-1></DWR-1><DWR-2>and</DWR-2><DWR-3><DISEASE></DWR-3><DWR-4>LNCaP</DWR-4>
Immunoblot assays  <RELW> indicate </RELW> d that hypoxia and L-mimosine stabilized hypoxia-inducible factor-1 α (HIF-1α) and  <RELW> induce </RELW> d <GENE> Btg2 </GENE> and Ndrg1  <RELW> protein </RELW>   <RELW> express </RELW> ion, but  <RELW> downregulated </RELW>   <RELW> protein </RELW>   <RELW> levels </RELW>  of cyclin A in both <DISEASE> PC-3 </DISEASE> and <DISEASE> LNCaP </DISEASE> cells. <GW-1> <RELW> induce </RELW> d</GW-1><GW-2>and</GW-2><GW-3>(HIF-1α)</GW-3><GW-4>α</GW-4><GWR-1></GWR-1><GWR-2>and</GWR-2><GWR-3>Ndrg1</GWR-3><GWR-4> <RELW> protein </RELW> </GWR-4><DW-1>both</DW-1><DW-2>in</DW-2><DW-3>A</DW-3><DW-4>cyclin</DW-4><DWR-1></DWR-1><DWR-2>and</DWR-2><DWR-3><DISEASE></DWR-3><DWR-4>LNCaP</DWR-4>
L-mimosine treatment  <RELW> decrease </RELW> d <GENE> cyclin D1 </GENE>  <RELW> protein </RELW>  in <DISEASE> PC-3 </DISEASE> cells, but not in <DISEASE> LNCaP </DISEASE> cells. <GW-1> <RELW> decrease </RELW> d</GW-1><GW-2>treatment</GW-2><GW-3>L-mimosine</GW-3><GWR-1></GWR-1><GWR-2> <RELW> protein </RELW> </GWR-2><GWR-3>in</GWR-3><GWR-4><DISEASE></GWR-4><DW-1>in</DW-1><DW-2> <RELW> protein </RELW> </DW-2><DW-3></GENE></DW-3><DW-4>D1</DW-4><DWR-1></DWR-1><DWR-2>cells,</DWR-2><DWR-3>but</DWR-3><DWR-4>not</DWR-4>
Dimethyloxalylglycine, a pan-prolyl hydroxylase inhibitor, also  <RELW> induce </RELW> d <GENE> Btg2 </GENE> and Ndrg1  <RELW> protein </RELW>   <RELW> express </RELW> ion in <DISEASE> LNCaP </DISEASE> cells. <GW-1> <RELW> induce </RELW> d</GW-1><GW-2>also</GW-2><GW-3>inhibitor,</GW-3><GW-4>hydroxylase</GW-4><GWR-1></GWR-1><GWR-2>and</GWR-2><GWR-3>Ndrg1</GWR-3><GWR-4> <RELW> protein </RELW> </GWR-4><DW-1>in</DW-1><DW-2> <RELW> express </RELW> ion</DW-2><DW-3> <RELW> protein </RELW> </DW-3><DW-4>Ndrg1</DW-4><DWR-1></DWR-1><DWR-2>cells.</DWR-2>
Dimethyloxalylglycine, a pan-prolyl hydroxylase inhibitor, also  <RELW> induce </RELW> d Btg2 and <GENE> Ndrg1  <RELW> protein </RELW>  </GENE>  <RELW> express </RELW> ion in <DISEASE> LNCaP </DISEASE> cells. <GW-1>and</GW-1><GW-2>Btg2</GW-2><GW-3> <RELW> induce </RELW> d</GW-3><GW-4>also</GW-4><GWR-1></GWR-1><GWR-2> <RELW> express </RELW> ion</GWR-2><GWR-3>in</GWR-3><GWR-4><DISEASE></GWR-4><DW-1>in</DW-1><DW-2> <RELW> express </RELW> ion</DW-2><DW-3></GENE></DW-3><DW-4> <RELW> protein </RELW> </DW-4><DWR-1></DWR-1><DWR-2>cells.</DWR-2>
Dimethyloxalylglycine, a pan-prolyl hydroxylase inhibitor, also  <RELW> induce </RELW> d <GENE> Btg2 </GENE> and Ndrg1  <RELW> protein </RELW>   <RELW> express </RELW> ion in <DISEASE> LNCaP </DISEASE> cells. <GW-1> <RELW> induce </RELW> d</GW-1><GW-2>also</GW-2><GW-3>inhibitor,</GW-3><GW-4>hydroxylase</GW-4><GWR-1></GWR-1><GWR-2>and</GWR-2><GWR-3>Ndrg1</GWR-3><GWR-4> <RELW> protein </RELW> </GWR-4><DW-1>in</DW-1><DW-2> <RELW> express </RELW> ion</DW-2><DW-3> <RELW> protein </RELW> </DW-3><DW-4>Ndrg1</DW-4><DWR-1></DWR-1><DWR-2>cells.</DWR-2>
Knockdown of <GENE> HIF-1α </GENE> attenuated the  <RELW> increasing </RELW>   <RELW> protein </RELW>   <RELW> levels </RELW>  of both Btg2 and Ndrg1 by hypoxia or L-mimosine in <DISEASE> LNCaP </DISEASE> cells. <GW-1>of</GW-1><GW-2>Knockdown</GW-2><GWR-1></GWR-1><GWR-2>attenuated</GWR-2><GWR-3>the</GWR-3><GWR-4> <RELW> increasing </RELW> </GWR-4><DW-1>in</DW-1><DW-2>L-mimosine</DW-2><DW-3>or</DW-3><DW-4>hypoxia</DW-4><DWR-1></DWR-1><DWR-2>cells.</DWR-2>
Knockdown of HIF-1α attenuated the  <RELW> increasing </RELW>   <RELW> protein </RELW>   <RELW> levels </RELW>  of both <GENE> Btg2 </GENE> and Ndrg1 by hypoxia or L-mimosine in <DISEASE> LNCaP </DISEASE> cells. <GW-1>both</GW-1><GW-2>of</GW-2><GW-3> <RELW> levels </RELW> </GW-3><GW-4> <RELW> protein </RELW> </GW-4><GWR-1></GWR-1><GWR-2>and</GWR-2><GWR-3>Ndrg1</GWR-3><GWR-4>by</GWR-4><DW-1>in</DW-1><DW-2>L-mimosine</DW-2><DW-3>or</DW-3><DW-4>hypoxia</DW-4><DWR-1></DWR-1><DWR-2>cells.</DWR-2>
Knockdown of HIF-1α attenuated the  <RELW> increasing </RELW>   <RELW> protein </RELW>   <RELW> levels </RELW>  of both Btg2 and <GENE> Ndrg1 </GENE> by hypoxia or L-mimosine in <DISEASE> LNCaP </DISEASE> cells. <GW-1>and</GW-1><GW-2>Btg2</GW-2><GW-3>both</GW-3><GW-4>of</GW-4><GWR-1></GWR-1><GWR-2>by</GWR-2><GWR-3>hypoxia</GWR-3><GWR-4>or</GWR-4><DW-1>in</DW-1><DW-2>L-mimosine</DW-2><DW-3>or</DW-3><DW-4>hypoxia</DW-4><DWR-1></DWR-1><DWR-2>cells.</DWR-2>
L-mimosine  <RELW> enhance </RELW> d  <RELW> express </RELW> ion of Btg2 and <GENE> Ndrg1 </GENE>, which attenuated cell proliferation of the <DISEASE> PC-3 </DISEASE> and <DISEASE> LNCaP </DISEASE> <DISEASE> prostate carcinoma </DISEASE> cells. <GW-1>and</GW-1><GW-2>Btg2</GW-2><GW-3>of</GW-3><GW-4> <RELW> express </RELW> ion</GW-4><GWR-1>,</GWR-1><GWR-2>which</GWR-2><GWR-3>attenuated</GWR-3><GWR-4>cell</GWR-4><DW-1>the</DW-1><DW-2>of</DW-2><DW-3>proliferation</DW-3><DW-4>cell</DW-4><DWR-1></DWR-1><DWR-2>and</DWR-2><DWR-3><DISEASE></DWR-3><DWR-4>LNCaP</DWR-4>
L-mimosine  <RELW> enhance </RELW> d  <RELW> express </RELW> ion of <GENE> Btg2 </GENE> and Ndrg1, which attenuated cell proliferation of the <DISEASE> PC-3 </DISEASE> and <DISEASE> LNCaP </DISEASE> <DISEASE> prostate carcinoma </DISEASE> cells. <GW-1>of</GW-1><GW-2> <RELW> express </RELW> ion</GW-2><GW-3> <RELW> enhance </RELW> d</GW-3><GW-4>L-mimosine</GW-4><GWR-1></GWR-1><GWR-2>and</GWR-2><GWR-3>Ndrg1,</GWR-3><GWR-4>which</GWR-4><DW-1>the</DW-1><DW-2>of</DW-2><DW-3>proliferation</DW-3><DW-4>cell</DW-4><DWR-1></DWR-1><DWR-2>and</DWR-2><DWR-3><DISEASE></DWR-3><DWR-4>LNCaP</DWR-4>
Further, treating specific  <RELW> inhibitors </RELW>  for PI3K (Wortmannin) or JNK (SP600125) to <DISEASE> PC-3 </DISEASE> cells could  <RELW> reduce </RELW>  the  <RELW> protein </RELW>   <RELW> express </RELW> ions of MMP-2 and <GENE> MMP-9 </GENE>. <GW-1>and</GW-1><GW-2>MMP-2</GW-2><GW-3>of</GW-3><GW-4> <RELW> express </RELW> ions</GW-4><GWR-1>.</GWR-1><DW-1>to</DW-1><DW-2>(SP600125)</DW-2><DW-3>JNK</DW-3><DW-4>or</DW-4><DWR-1></DWR-1><DWR-2>cells</DWR-2><DWR-3>could</DWR-3><DWR-4> <RELW> reduce </RELW> </DWR-4>
Further, treating specific  <RELW> inhibitors </RELW>  for PI3K (Wortmannin) or JNK (SP600125) to <DISEASE> PC-3 </DISEASE> cells could  <RELW> reduce </RELW>  the  <RELW> protein </RELW>   <RELW> express </RELW> ions of <GENE> MMP-2 </GENE> and MMP-9. <GW-1>of</GW-1><GW-2> <RELW> express </RELW> ions</GW-2><GW-3> <RELW> protein </RELW> </GW-3><GW-4>the</GW-4><GWR-1></GWR-1><GWR-2>and</GWR-2><GWR-3>MMP-9.</GWR-3><DW-1>to</DW-1><DW-2>(SP600125)</DW-2><DW-3>JNK</DW-3><DW-4>or</DW-4><DWR-1></DWR-1><DWR-2>cells</DWR-2><DWR-3>could</DWR-3><DWR-4> <RELW> reduce </RELW> </DWR-4>
These  <RELW> result </RELW> s  <RELW> show </RELW> ed fi <RELW> set </RELW> in could inhibit the metastatic ability of <DISEASE> PC-3 </DISEASE> by  <RELW> reducing </RELW>  MMP-2 and <GENE> MMP-9 </GENE>  <RELW> express </RELW> ions through  <RELW> suppress </RELW> ing phosphoinositide 3-kinase/Akt (PI3K/Akt) and JNK signaling pathways. <GW-1>and</GW-1><GW-2>MMP-2</GW-2><GW-3> <RELW> reducing </RELW> </GW-3><GW-4>by</GW-4><GWR-1></GWR-1><GWR-2> <RELW> express </RELW> ions</GWR-2><GWR-3>through</GWR-3><GWR-4> <RELW> suppress </RELW> ing</GWR-4><DW-1>of</DW-1><DW-2>ability</DW-2><DW-3>metastatic</DW-3><DW-4>the</DW-4><DWR-1></DWR-1><DWR-2>by</DWR-2><DWR-3> <RELW> reducing </RELW> </DWR-3><DWR-4>MMP-2</DWR-4>
These  <RELW> result </RELW> s  <RELW> show </RELW> ed fi <RELW> set </RELW> in could inhibit the metastatic ability of <DISEASE> PC-3 </DISEASE> by  <RELW> reducing </RELW>  <GENE> MMP-2 </GENE> and MMP-9  <RELW> express </RELW> ions through  <RELW> suppress </RELW> ing phosphoinositide 3-kinase/Akt (PI3K/Akt) and JNK signaling pathways. <GW-1> <RELW> reducing </RELW> </GW-1><GW-2>by</GW-2><GW-3></DISEASE></GW-3><GW-4>PC-3</GW-4><GWR-1></GWR-1><GWR-2>and</GWR-2><GWR-3>MMP-9</GWR-3><GWR-4> <RELW> express </RELW> ions</GWR-4><DW-1>of</DW-1><DW-2>ability</DW-2><DW-3>metastatic</DW-3><DW-4>the</DW-4><DWR-1></DWR-1><DWR-2>by</DWR-2><DWR-3> <RELW> reducing </RELW> </DWR-3><DWR-4><GENE></DWR-4>
The  <RELW> express </RELW> ion of the <GENE> p75 neurotrophin receptor </GENE> (p75NTR) is  <RELW> diminished </RELW>  in epithelial cells during progression of <DISEASE> prostate cancer </DISEASE> in vivo and in vitro. <GW-1>the</GW-1><GW-2>of</GW-2><GW-3> <RELW> express </RELW> ion</GW-3><GW-4>The</GW-4><GWR-1></GWR-1><GWR-2>(p75NTR)</GWR-2><GWR-3>is</GWR-3><GWR-4> <RELW> diminished </RELW> </GWR-4><DW-1>of</DW-1><DW-2>progression</DW-2><DW-3>during</DW-3><DW-4>cells</DW-4><DWR-1></DWR-1><DWR-2>in</DWR-2><DWR-3>vivo</DWR-3><DWR-4>and</DWR-4>
The  <RELW> express </RELW> ion of the p75 neurotrophin receptor (<GENE> p75NTR </GENE>) is  <RELW> diminished </RELW>  in epithelial cells during progression of <DISEASE> prostate cancer </DISEASE> in vivo and in vitro. <GW-1>(</GW-1><GW-2>receptor</GW-2><GW-3>neurotrophin</GW-3><GW-4>p75</GW-4><GWR-1>)</GWR-1><GWR-2>is</GWR-2><GWR-3> <RELW> diminished </RELW> </GWR-3><GWR-4>in</GWR-4><DW-1>of</DW-1><DW-2>progression</DW-2><DW-3>during</DW-3><DW-4>cells</DW-4><DWR-1></DWR-1><DWR-2>in</DWR-2><DWR-3>vivo</DWR-3><DWR-4>and</DWR-4>
Hence, re- <RELW> express </RELW> ion of the p75NTR appears to partially reverse de-differentiation of <DISEASE> prostate cancer </DISEASE> cells by  <RELW> up-regulating </RELW>  the  <RELW> express </RELW> ion of CRABPI for localized sequestration of retinoids that are available to newly  <RELW> up-regulate </RELW> d <GENE> RAR-beta </GENE>, RXR-alpha, and RXR-beta. <GW-1> <RELW> up-regulate </RELW> d</GW-1><GW-2>newly</GW-2><GW-3>to</GW-3><GW-4>available</GW-4><GWR-1>,</GWR-1><GWR-2>RXR-alpha,</GWR-2><GWR-3>and</GWR-3><GWR-4>RXR-beta.</GWR-4><DW-1>of</DW-1><DW-2>de-differentiation</DW-2><DW-3>reverse</DW-3><DW-4>partially</DW-4><DWR-1></DWR-1><DWR-2>cells</DWR-2><DWR-3>by</DWR-3><DWR-4> <RELW> up-regulating </RELW> </DWR-4>
Hence, re- <RELW> express </RELW> ion of the p75NTR appears to partially reverse de-differentiation of <DISEASE> prostate cancer </DISEASE> cells by  <RELW> up-regulating </RELW>  the  <RELW> express </RELW> ion of <GENE> CRABPI </GENE> for localized sequestration of retinoids that are available to newly  <RELW> up-regulate </RELW> d RAR-beta, RXR-alpha, and RXR-beta. <GW-1>of</GW-1><GW-2> <RELW> express </RELW> ion</GW-2><GW-3>the</GW-3><GW-4> <RELW> up-regulating </RELW> </GW-4><GWR-1></GWR-1><GWR-2>for</GWR-2><GWR-3>localized</GWR-3><GWR-4>sequestration</GWR-4><DW-1>of</DW-1><DW-2>de-differentiation</DW-2><DW-3>reverse</DW-3><DW-4>partially</DW-4><DWR-1></DWR-1><DWR-2>cells</DWR-2><DWR-3>by</DWR-3><DWR-4> <RELW> up-regulating </RELW> </DWR-4>
Ubiquitous <GENE> mitochondrial creatine kinase </GENE> is over <RELW> express </RELW> ed in the conditioned medium and the extract of <DISEASE> LNCaP </DISEASE> lineaged androgen independent cell lines and facilitates <DISEASE> prostate cancer </DISEASE> progression. <GW-1>Ubiquitous</GW-1><GWR-1></GWR-1><GWR-2>is</GWR-2><GWR-3>over <RELW> express </RELW> ed</GWR-3><GWR-4>in</GWR-4><DW-1>of</DW-1><DW-2>extract</DW-2><DW-3>the</DW-3><DW-4>and</DW-4><DWR-1></DWR-1><DWR-2>lineaged</DWR-2><DWR-3>androgen</DWR-3><DWR-4>independent</DWR-4>
<GENE> uMtCK </GENE> was  <RELW> up-regulate </RELW> d in AIPC cells and in human <DISEASE> prostate cancer </DISEASE> tissues at WHO grade III. <GW-1></GW-1><GWR-1></GWR-1><GWR-2>was</GWR-2><GWR-3> <RELW> up-regulate </RELW> d</GWR-3><GWR-4>in</GWR-4><DW-1>human</DW-1><DW-2>in</DW-2><DW-3>and</DW-3><DW-4>cells</DW-4><DWR-1></DWR-1><DWR-2>tissues</DWR-2><DWR-3>at</DWR-3><DWR-4>WHO</DWR-4>
Exogenous uMtCK in <DISEASE> LNCaP </DISEASE> cells surprisingly  <RELW> contributed </RELW>  to  <RELW> over <RELW> production </RELW>  </RELW>  of <GENE> ROS </GENE>,  <RELW> activation </RELW>  of Akt signaling pathway and more aggressive phenotypes including androgen independence development. <GW-1>of</GW-1><GW-2> <RELW> over <RELW> production </RELW>  </RELW> </GW-2><GW-3>to</GW-3><GW-4> <RELW> contributed </RELW> </GW-4><GWR-1>,</GWR-1><GWR-2> <RELW> activation </RELW> </GWR-2><GWR-3>of</GWR-3><GWR-4>Akt</GWR-4><DW-1>in</DW-1><DW-2>uMtCK</DW-2><DW-3>Exogenous</DW-3><DWR-1></DWR-1><DWR-2>cells</DWR-2><DWR-3>surprisingly</DWR-3><DWR-4> <RELW> contributed </RELW> </DWR-4>
Quercetin- <RELW> induce </RELW> d growth  <RELW> inhibition </RELW>  and cell death in <DISEASE> prostatic carcinoma </DISEASE> cells (<DISEASE> PC-3 </DISEASE>) are  <RELW> associate </RELW> d with  <RELW> increase </RELW>  in <GENE> p21 </GENE> and hypophosphorylated retinoblastoma  <RELW> protein </RELW> s  <RELW> express </RELW> ion. <GW-1>in</GW-1><GW-2> <RELW> increase </RELW> </GW-2><GW-3>with</GW-3><GW-4> <RELW> associate </RELW> d</GW-4><GWR-1></GWR-1><GWR-2>and</GWR-2><GWR-3>hypophosphorylated</GWR-3><GWR-4>retinoblastoma</GWR-4><DW-1>in</DW-1><DW-2>death</DW-2><DW-3>cell</DW-3><DW-4>and</DW-4><DWR-1></DWR-1><DWR-2>cells</DWR-2><DWR-3>(<DISEASE></DWR-3><DWR-4>PC-3</DWR-4>
Quercetin- <RELW> induce </RELW> d growth  <RELW> inhibition </RELW>  and cell death in <DISEASE> prostatic carcinoma </DISEASE> cells (<DISEASE> PC-3 </DISEASE>) are  <RELW> associate </RELW> d with  <RELW> increase </RELW>  in p21 and <GENE> hypophosphorylated retinoblastoma  <RELW> protein </RELW> s </GENE>  <RELW> express </RELW> ion. <GW-1>and</GW-1><GW-2>p21</GW-2><GW-3>in</GW-3><GW-4> <RELW> increase </RELW> </GW-4><GWR-1></GWR-1><GWR-2> <RELW> express </RELW> ion.</GWR-2><DW-1>in</DW-1><DW-2>death</DW-2><DW-3>cell</DW-3><DW-4>and</DW-4><DWR-1></DWR-1><DWR-2>cells</DWR-2><DWR-3>(<DISEASE></DWR-3><DWR-4>PC-3</DWR-4>
Quercetin- <RELW> induce </RELW> d growth  <RELW> inhibition </RELW>  and cell death in <DISEASE> prostatic carcinoma </DISEASE> cells (<DISEASE> PC-3 </DISEASE>) are  <RELW> associate </RELW> d with  <RELW> increase </RELW>  in <GENE> p21 </GENE> and hypophosphorylated retinoblastoma  <RELW> protein </RELW> s  <RELW> express </RELW> ion. <GW-1>in</GW-1><GW-2> <RELW> increase </RELW> </GW-2><GW-3>with</GW-3><GW-4> <RELW> associate </RELW> d</GW-4><GWR-1></GWR-1><GWR-2>and</GWR-2><GWR-3>hypophosphorylated</GWR-3><GWR-4>retinoblastoma</GWR-4><DW-1>in</DW-1><DW-2>death</DW-2><DW-3>cell</DW-3><DW-4>and</DW-4><DWR-1></DWR-1><DWR-2>cells</DWR-2><DWR-3>(<DISEASE></DWR-3><DWR-4>PC-3</DWR-4>
Quercetin- <RELW> induce </RELW> d growth  <RELW> inhibition </RELW>  and cell death in <DISEASE> prostatic carcinoma </DISEASE> cells (<DISEASE> PC-3 </DISEASE>) are  <RELW> associate </RELW> d with  <RELW> increase </RELW>  in p21 and <GENE> hypophosphorylated retinoblastoma  <RELW> protein </RELW> s </GENE>  <RELW> express </RELW> ion. <GW-1>and</GW-1><GW-2>p21</GW-2><GW-3>in</GW-3><GW-4> <RELW> increase </RELW> </GW-4><GWR-1></GWR-1><GWR-2> <RELW> express </RELW> ion.</GWR-2><DW-1>in</DW-1><DW-2>death</DW-2><DW-3>cell</DW-3><DW-4>and</DW-4><DWR-1></DWR-1><DWR-2>cells</DWR-2><DWR-3>(<DISEASE></DWR-3><DWR-4>PC-3</DWR-4>
Androgen-sensitive <DISEASE> LNCaP </DISEASE> <DISEASE> prostate cancer </DISEASE> cells engineered to stably over <RELW> express </RELW>  <GENE> CDK6 </GENE> dis <RELW> play </RELW>   <RELW> increase </RELW> d  <RELW> express </RELW> ion of the prostate-specific  <RELW> antigen </RELW>  and  <RELW> enhance </RELW> d growth in the presence of dihydrotestosterone. <GW-1>over <RELW> express </RELW> </GW-1><GW-2>stably</GW-2><GW-3>to</GW-3><GW-4>engineered</GW-4><GWR-1></GWR-1><GWR-2>dis <RELW> play </RELW> </GWR-2><GWR-3> <RELW> increase </RELW> d</GWR-3><GWR-4> <RELW> express </RELW> ion</GWR-4><DW-1>Androgen-sensitive</DW-1><DWR-1></DWR-1><DWR-2><DISEASE></DWR-2><DWR-3>prostate</DWR-3><DWR-4>cancer</DWR-4>
Arsenite  <RELW> induce </RELW> s p70S6K1  <RELW> activation </RELW>  and <GENE> HIF-1alpha </GENE>  <RELW> express </RELW> ion in <DISEASE> prostate cancer </DISEASE> cells. <GW-1>and</GW-1><GW-2> <RELW> activation </RELW> </GW-2><GW-3>p70S6K1</GW-3><GW-4> <RELW> induce </RELW> s</GW-4><GWR-1></GWR-1><GWR-2> <RELW> express </RELW> ion</GWR-2><GWR-3>in</GWR-3><GWR-4><DISEASE></GWR-4><DW-1>in</DW-1><DW-2> <RELW> express </RELW> ion</DW-2><DW-3></GENE></DW-3><DW-4>HIF-1alpha</DW-4><DWR-1></DWR-1><DWR-2>cells.</DWR-2>
Arsenite  <RELW> induce </RELW> s <GENE> p70S6K1 </GENE>  <RELW> activation </RELW>  and HIF-1alpha  <RELW> express </RELW> ion in <DISEASE> prostate cancer </DISEASE> cells. <GW-1> <RELW> induce </RELW> s</GW-1><GW-2>Arsenite</GW-2><GWR-1></GWR-1><GWR-2> <RELW> activation </RELW> </GWR-2><GWR-3>and</GWR-3><GWR-4>HIF-1alpha</GWR-4><DW-1>in</DW-1><DW-2> <RELW> express </RELW> ion</DW-2><DW-3>HIF-1alpha</DW-3><DW-4>and</DW-4><DWR-1></DWR-1><DWR-2>cells.</DWR-2>
We have also  <RELW> show </RELW> n that arsenite specifically  <RELW> induce </RELW> s <GENE> HIF-1alpha </GENE>, but not HIF-1beta,  <RELW> protein </RELW>   <RELW> levels </RELW>  in <DISEASE> prostate cancer </DISEASE> cells in a mTOR-dependent manner. <GW-1> <RELW> induce </RELW> s</GW-1><GW-2>specifically</GW-2><GW-3>arsenite</GW-3><GW-4>that</GW-4><GWR-1>,</GWR-1><GWR-2>but</GWR-2><GWR-3>not</GWR-3><GWR-4>HIF-1beta,</GWR-4><DW-1>in</DW-1><DW-2> <RELW> levels </RELW> </DW-2><DW-3> <RELW> protein </RELW> </DW-3><DW-4>HIF-1beta,</DW-4><DWR-1></DWR-1><DWR-2>cells</DWR-2><DWR-3>in</DWR-3><DWR-4>a</DWR-4>
Quinazoline-based alpha 1-adrenoceptor antagonists  <RELW> induce </RELW>  <DISEASE> prostate cancer </DISEASE> cell apoptosis via TGF-beta signalling and <GENE> I kappa B alpha </GENE> induction. <GW-1>and</GW-1><GW-2>signalling</GW-2><GW-3>TGF-beta</GW-3><GW-4>via</GW-4><GWR-1></GWR-1><GWR-2>induction.</GWR-2><DW-1> <RELW> induce </RELW> </DW-1><DW-2>antagonists</DW-2><DW-3>1-adrenoceptor</DW-3><DW-4>alpha</DW-4><DWR-1></DWR-1><DWR-2>cell</DWR-2><DWR-3>apoptosis</DWR-3><DWR-4>via</DWR-4>
Treatment of the androgen-independent human <DISEASE> prostate cancer </DISEASE>  cells <DISEASE> PC-3 </DISEASE> with doxazosin  <RELW> result </RELW> ed in a strong <GENE> caspase-3 </GENE>  <RELW> activation </RELW>  within 24 h, whereas tamsulosin, a sulphonamide-based alpha 1-adrenoceptor antagonist, had no significant apoptotic effect against <DISEASE> prostate cancer </DISEASE>  cells. <GW-1>strong</GW-1><GW-2>a</GW-2><GW-3>in</GW-3><GW-4> <RELW> result </RELW> ed</GW-4><GWR-1></GWR-1><GWR-2> <RELW> activation </RELW> </GWR-2><GWR-3>within</GWR-3><GWR-4>24</GWR-4><DW-1>human</DW-1><DW-2>androgen-independent</DW-2><DW-3>the</DW-3><DW-4>of</DW-4><DWR-1></DWR-1><DWR-2></DWR-2><DWR-3>cells</DWR-3><DWR-4><DISEASE></DWR-4>
These  <RELW> find </RELW> ings  <RELW> suggest </RELW>  that the quinazoline-based doxazosin mediates <DISEASE> prostate cancer </DISEASE> apoptosis by initially  <RELW> inducing </RELW>  the  <RELW> express </RELW> ion of <GENE> TGF-beta1 </GENE> signalling effectors and subsequently I kappa B alpha. <GW-1>of</GW-1><GW-2> <RELW> express </RELW> ion</GW-2><GW-3>the</GW-3><GW-4> <RELW> inducing </RELW> </GW-4><GWR-1></GWR-1><GWR-2>signalling</GWR-2><GWR-3>effectors</GWR-3><GWR-4>and</GWR-4><DW-1>mediates</DW-1><DW-2>doxazosin</DW-2><DW-3>quinazoline-based</DW-3><DW-4>the</DW-4><DWR-1></DWR-1><DWR-2>apoptosis</DWR-2><DWR-3>by</DWR-3><DWR-4>initially</DWR-4>
[Over <RELW> express </RELW> ion of <GENE> human tumor metastasis- <RELW> relate </RELW> d  <RELW> gene </RELW>  TMSG-1 </GENE>  <RELW> suppress </RELW> es cell proliferation and invasion of a highly <DISEASE> metastatic <DISEASE> prostate cancer </DISEASE>  cell line PC-3M-1E8 in vitro]. <GW-1>of</GW-1><GW-2>[Over <RELW> express </RELW> ion</GW-2><GWR-1></GWR-1><GWR-2> <RELW> suppress </RELW> es</GWR-2><GWR-3>cell</GWR-3><GWR-4>proliferation</GWR-4><DW-1>highly</DW-1><DW-2>a</DW-2><DW-3>of</DW-3><DW-4>invasion</DW-4><DWR-1></DWR-1><DWR-2></DWR-2><DWR-3>cell</DWR-3><DWR-4>line</DWR-4>
The compound  <RELW> investigate </RELW> d is present in a herbal preparation extracted from Boswellia serrata oleo-gum-resin, it  <RELW> inhibits </RELW>  the growth of chemotherapy-resistant human <DISEASE> PC-3 </DISEASE> <DISEASE> prostate cancer </DISEASE> cells in vitro and  <RELW> induce </RELW> s apoptosis as  <RELW> show </RELW> n by  <RELW> activation </RELW>  of <GENE> caspase 3 </GENE> and the induction of DNA fragmentation. <GW-1>of</GW-1><GW-2> <RELW> activation </RELW> </GW-2><GW-3>by</GW-3><GW-4> <RELW> show </RELW> n</GW-4><GWR-1></GWR-1><GWR-2>and</GWR-2><GWR-3>the</GWR-3><GWR-4>induction</GWR-4><DW-1>human</DW-1><DW-2>chemotherapy-resistant</DW-2><DW-3>of</DW-3><DW-4>growth</DW-4><DWR-1></DWR-1><DWR-2><DISEASE></DWR-2><DWR-3>prostate</DWR-3><DWR-4>cancer</DWR-4>
<GENE> OC </GENE>  <RELW> express </RELW> ion is  <RELW> elevate </RELW> d in <DISEASE> prostate tumor </DISEASE> cells and in prostate and bone stromal cells interdigitating with both localized and metastatic prostate epithelium. <GW-1></GW-1><GWR-1></GWR-1><GWR-2> <RELW> express </RELW> ion</GWR-2><GWR-3>is</GWR-3><GWR-4> <RELW> elevate </RELW> d</GWR-4><DW-1>in</DW-1><DW-2> <RELW> elevate </RELW> d</DW-2><DW-3>is</DW-3><DW-4> <RELW> express </RELW> ion</DW-4><DWR-1></DWR-1><DWR-2>cells</DWR-2><DWR-3>and</DWR-3><DWR-4>in</DWR-4>
After glioma patho <RELW> gene </RELW> sis- <RELW> relate </RELW> d  <RELW> protein </RELW>  1 (<GENE> GLIPR1 </GENE>/Glipr1) was identified, the  <RELW> express </RELW> ion of <GENE> GLIPR1 </GENE> was  <RELW> show </RELW> n to be  <RELW> down-regulated </RELW>  in human <DISEASE> prostate cancer </DISEASE> , owing in part to methylation in the regulatory region of this  <RELW> gene </RELW>  in <DISEASE> prostate cancer </DISEASE>  cells. <GW-1>(</GW-1><GW-2>1</GW-2><GW-3> <RELW> protein </RELW> </GW-3><GW-4>patho <RELW> gene </RELW> sis- <RELW> relate </RELW> d</GW-4><GWR-1>/Glipr1)</GWR-1><GWR-2>was</GWR-2><GWR-3>identified,</GWR-3><GWR-4>the</GWR-4><DW-1>human</DW-1><DW-2>in</DW-2><DW-3> <RELW> down-regulated </RELW> </DW-3><DW-4>be</DW-4><DWR-1></DWR-1><DWR-2>,</DWR-2><DWR-3>owing</DWR-3><DWR-4>in</DWR-4>
Angiogenic cytokines such as vascular endothelial growth factor (<GENE> VEGF </GENE>) have been identified in <DISEASE> prostate cancer </DISEASE> cells and tumours, and androgens appear to  <RELW> stimulate </RELW>  <GENE> VEGF </GENE>. <GW-1>(</GW-1><GW-2>factor</GW-2><GW-3>growth</GW-3><GW-4>endothelial</GW-4><GWR-1>)</GWR-1><GWR-2>have</GWR-2><GWR-3>been</GWR-3><GWR-4>identified</GWR-4><DW-1>in</DW-1><DW-2>identified</DW-2><DW-3>been</DW-3><DW-4>have</DW-4><DWR-1></DWR-1><DWR-2>cells</DWR-2><DWR-3>and</DWR-3><DWR-4>tumours,</DWR-4>
Over <RELW> express </RELW> ion of <GENE> 12/15-lipoxygenase </GENE>, an ortholog of human 15-lipoxygenase-1, in the <DISEASE> prostate tumors </DISEASE> of TRAMP mice. <GW-1>of</GW-1><GW-2>Over <RELW> express </RELW> ion</GW-2><GWR-1>,</GWR-1><GWR-2>an</GWR-2><GWR-3>ortholog</GWR-3><GWR-4>of</GWR-4><DW-1>the</DW-1><DW-2>in</DW-2><DW-3>15-lipoxygenase-1,</DW-3><DW-4>human</DW-4><DWR-1></DWR-1><DWR-2>of</DWR-2><DWR-3>TRAMP</DWR-3><DWR-4>mice.</DWR-4>
Over <RELW> express </RELW> ion of the  <RELW> enhance </RELW> r of zeste homolog 2 (<GENE> EZH2 </GENE>)  <RELW> protein </RELW> , a  <RELW> know </RELW> n  <RELW> repress </RELW> or of  <RELW> gene </RELW>  transcription, has been  <RELW> report </RELW> ed to be  <RELW> associate </RELW> d with biological malignancy of <DISEASE> prostate cancer </DISEASE> and several other cancers. <GW-1>(</GW-1><GW-2>2</GW-2><GW-3>homolog</GW-3><GW-4>zeste</GW-4><GWR-1>)</GWR-1><GWR-2> <RELW> protein </RELW> ,</GWR-2><GWR-3>a</GWR-3><GWR-4> <RELW> know </RELW> n</GWR-4><DW-1>of</DW-1><DW-2>malignancy</DW-2><DW-3>biological</DW-3><DW-4>with</DW-4><DWR-1></DWR-1><DWR-2>and</DWR-2><DWR-3>several</DWR-3><DWR-4>other</DWR-4>
We critically review the recent advances in <DISEASE> prostate cancer </DISEASE>  immunohistochemistry, including the introduction of newer basal cell  <RELW> marker </RELW> s such as p63 and the discovery of the over <RELW> express </RELW> ion of <GENE> alpha-methylacyl co <RELW> enzyme </RELW>  A racemase </GENE> (AMACR) in <DISEASE> prostate cancer </DISEASE> . <GW-1>of</GW-1><GW-2>over <RELW> express </RELW> ion</GW-2><GW-3>the</GW-3><GW-4>of</GW-4><GWR-1></GWR-1><GWR-2>(AMACR)</GWR-2><GWR-3>in</GWR-3><GWR-4><DISEASE></GWR-4><DW-1>in</DW-1><DW-2>advances</DW-2><DW-3>recent</DW-3><DW-4>the</DW-4><DWR-1></DWR-1><DWR-2></DWR-2><DWR-3>immunohistochemistry,</DWR-3><DWR-4>including</DWR-4>
The proportion of <GENE> PSA-ACT </GENE> is  <RELW> increase </RELW> d in <DISEASE> prostate cancer </DISEASE> (PCa), but immunologic determination of <GENE> PSA-ACT </GENE> is hampered by a background  <RELW> produce </RELW> d by nonspecific adsorption of ACT to the solid phase. <GW-1>of</GW-1><GW-2>proportion</GW-2><GW-3>The</GW-3><GWR-1></GWR-1><GWR-2>is</GWR-2><GWR-3> <RELW> increase </RELW> d</GWR-3><GWR-4>in</GWR-4><DW-1>in</DW-1><DW-2> <RELW> increase </RELW> d</DW-2><DW-3>is</DW-3><DW-4></GENE></DW-4><DWR-1></DWR-1><DWR-2>(PCa),</DWR-2><DWR-3>but</DWR-3><DWR-4>immunologic</DWR-4>
However, in this issue of the JCI, Sharma et al.  <RELW> show </RELW>  that <GENE> RB1 </GENE>  <RELW> loss </RELW>  is a late event in human <DISEASE> prostate cancer </DISEASE> that is coincident with the emergence of castrate-resistant metastatic disease. <GW-1>that</GW-1><GW-2> <RELW> show </RELW> </GW-2><GW-3>al.</GW-3><GW-4>et</GW-4><GWR-1></GWR-1><GWR-2> <RELW> loss </RELW> </GWR-2><GWR-3>is</GWR-3><GWR-4>a</GWR-4><DW-1>human</DW-1><DW-2>in</DW-2><DW-3>event</DW-3><DW-4>late</DW-4><DWR-1></DWR-1><DWR-2>that</DWR-2><DWR-3>is</DWR-3><DWR-4>coincident</DWR-4>
Elevated serum <GENE> chromogranin A </GENE> precedes prostate-specific  <RELW> antigen </RELW>   <RELW> elevation </RELW>  and predicts failure of androgen deprivation therapy in patients with advanced <DISEASE> prostate cancer </DISEASE>. <GW-1>serum</GW-1><GW-2>Elevated</GW-2><GWR-1></GWR-1><GWR-2>precedes</GWR-2><GWR-3>prostate-specific</GWR-3><GWR-4> <RELW> antigen </RELW> </GWR-4><DW-1>advanced</DW-1><DW-2>with</DW-2><DW-3>patients</DW-3><DW-4>in</DW-4><DWR-1>.</DWR-1>
The  <RELW> gene </RELW>  array revea <RELW> led </RELW>   <RELW> decrease </RELW> d  <RELW> express </RELW> ion of ADAMTS1, <GENE> ephrin-A5 </GENE>, fibronectin 1, and neuropilin 1 in <DISEASE> LNCaP </DISEASE>-19  <RELW> compare </RELW> d to <DISEASE> LNCaP </DISEASE>, while  <RELW> express </RELW> ion of midkine and VEGF were  <RELW> increase </RELW> d. <GW-1>ADAMTS1,</GW-1><GW-2>of</GW-2><GW-3> <RELW> express </RELW> ion</GW-3><GW-4> <RELW> decrease </RELW> d</GW-4><GWR-1>,</GWR-1><GWR-2>fibronectin</GWR-2><GWR-3>1,</GWR-3><GWR-4>and</GWR-4><DW-1>in</DW-1><DW-2>1</DW-2><DW-3>neuropilin</DW-3><DW-4>and</DW-4><DWR-1>-19</DWR-1><DWR-2> <RELW> compare </RELW> d</DWR-2><DWR-3>to</DWR-3><DWR-4><DISEASE></DWR-4>
The  <RELW> gene </RELW>  array revea <RELW> led </RELW>   <RELW> decrease </RELW> d  <RELW> express </RELW> ion of ADAMTS1, ephrin-A5, <GENE> fibronectin 1 </GENE>, and neuropilin 1 in <DISEASE> LNCaP </DISEASE>-19  <RELW> compare </RELW> d to <DISEASE> LNCaP </DISEASE>, while  <RELW> express </RELW> ion of midkine and VEGF were  <RELW> increase </RELW> d. <GW-1>ephrin-A5,</GW-1><GW-2>ADAMTS1,</GW-2><GW-3>of</GW-3><GW-4> <RELW> express </RELW> ion</GW-4><GWR-1>,</GWR-1><GWR-2>and</GWR-2><GWR-3>neuropilin</GWR-3><GWR-4>1</GWR-4><DW-1>in</DW-1><DW-2>1</DW-2><DW-3>neuropilin</DW-3><DW-4>and</DW-4><DWR-1>-19</DWR-1><DWR-2> <RELW> compare </RELW> d</DWR-2><DWR-3>to</DWR-3><DWR-4><DISEASE></DWR-4>
The  <RELW> gene </RELW>  array revea <RELW> led </RELW>   <RELW> decrease </RELW> d  <RELW> express </RELW> ion of <GENE> ADAMTS1 </GENE>, ephrin-A5, fibronectin 1, and neuropilin 1 in <DISEASE> LNCaP </DISEASE>-19  <RELW> compare </RELW> d to <DISEASE> LNCaP </DISEASE>, while  <RELW> express </RELW> ion of midkine and VEGF were  <RELW> increase </RELW> d. <GW-1>of</GW-1><GW-2> <RELW> express </RELW> ion</GW-2><GW-3> <RELW> decrease </RELW> d</GW-3><GW-4>revea <RELW> led </RELW> </GW-4><GWR-1>,</GWR-1><GWR-2>ephrin-A5,</GWR-2><GWR-3>fibronectin</GWR-3><GWR-4>1,</GWR-4><DW-1>in</DW-1><DW-2>1</DW-2><DW-3>neuropilin</DW-3><DW-4>and</DW-4><DWR-1>-19</DWR-1><DWR-2> <RELW> compare </RELW> d</DWR-2><DWR-3>to</DWR-3><DWR-4><DISEASE></DWR-4>
The  <RELW> gene </RELW>  array revea <RELW> led </RELW>   <RELW> decrease </RELW> d  <RELW> express </RELW> ion of ADAMTS1, ephrin-A5, fibronectin 1, and neuropilin 1 in <DISEASE> LNCaP </DISEASE>-19  <RELW> compare </RELW> d to <DISEASE> LNCaP </DISEASE>, while  <RELW> express </RELW> ion of midkine and <GENE> VEGF </GENE> were  <RELW> increase </RELW> d. <GW-1>and</GW-1><GW-2>midkine</GW-2><GW-3>of</GW-3><GW-4> <RELW> express </RELW> ion</GW-4><GWR-1></GWR-1><GWR-2>were</GWR-2><GWR-3> <RELW> increase </RELW> d.</GWR-3><DW-1>in</DW-1><DW-2>1</DW-2><DW-3>neuropilin</DW-3><DW-4>and</DW-4><DWR-1>-19</DWR-1><DWR-2> <RELW> compare </RELW> d</DWR-2><DWR-3>to</DWR-3><DWR-4><DISEASE></DWR-4>
The  <RELW> gene </RELW>  array revea <RELW> led </RELW>   <RELW> decrease </RELW> d  <RELW> express </RELW> ion of ADAMTS1, ephrin-A5, fibronectin 1, and <GENE> neuropilin 1 </GENE> in <DISEASE> LNCaP </DISEASE>-19  <RELW> compare </RELW> d to <DISEASE> LNCaP </DISEASE>, while  <RELW> express </RELW> ion of midkine and VEGF were  <RELW> increase </RELW> d. <GW-1>and</GW-1><GW-2>1,</GW-2><GW-3>fibronectin</GW-3><GW-4>ephrin-A5,</GW-4><GWR-1></GWR-1><GWR-2>in</GWR-2><GWR-3><DISEASE></GWR-3><GWR-4>LNCaP</GWR-4><DW-1>in</DW-1><DW-2></GENE></DW-2><DW-3>1</DW-3><DW-4>neuropilin</DW-4><DWR-1>-19</DWR-1><DWR-2> <RELW> compare </RELW> d</DWR-2><DWR-3>to</DWR-3><DWR-4><DISEASE></DWR-4>
Increased  <RELW> express </RELW> ion of <GENE> bone morpho <RELW> gene </RELW> tic  <RELW> protein </RELW> -7 </GENE> in bone <DISEASE> metastatic <DISEASE> prostate cancer </DISEASE> . <GW-1>of</GW-1><GW-2> <RELW> express </RELW> ion</GW-2><GW-3>Increased</GW-3><GWR-1></GWR-1><GWR-2>in</GWR-2><GWR-3>bone</GWR-3><GWR-4><DISEASE></GWR-4><DW-1>bone</DW-1><DW-2>in</DW-2><DW-3></GENE></DW-3><DW-4> <RELW> protein </RELW> -7</DW-4><DWR-1></DWR-1><DWR-2>.</DWR-2>
(3) Of the 2,272 men, 284 had  <RELW> elevate </RELW> d <GENE> PSA </GENE>  <RELW> levels </RELW>  and <DISEASE> prostate carcinoma </DISEASE> was detected in 62 men. <GW-1> <RELW> elevate </RELW> d</GW-1><GW-2>had</GW-2><GW-3>284</GW-3><GW-4>men,</GW-4><GWR-1></GWR-1><GWR-2> <RELW> levels </RELW> </GWR-2><GWR-3>and</GWR-3><GWR-4><DISEASE></GWR-4><DW-1>and</DW-1><DW-2> <RELW> levels </RELW> </DW-2><DW-3></GENE></DW-3><DW-4>PSA</DW-4><DWR-1></DWR-1><DWR-2>was</DWR-2><DWR-3>detected</DWR-3><DWR-4>in</DWR-4>
In the first prospective study, 106 of 158 men with  <RELW> elevate </RELW> d <GENE> PSA </GENE>  <RELW> levels </RELW>  &amp;lt;10.0 ng/ml were further evaluated and 37 <DISEASE> prostate carcinomas </DISEASE> were detected. <GW-1> <RELW> elevate </RELW> d</GW-1><GW-2>with</GW-2><GW-3>men</GW-3><GW-4>158</GW-4><GWR-1></GWR-1><GWR-2> <RELW> levels </RELW> </GWR-2><GWR-3>&amp;lt;10.0</GWR-3><GWR-4>ng/ml</GWR-4><DW-1>37</DW-1><DW-2>and</DW-2><DW-3>evaluated</DW-3><DW-4>further</DW-4><DWR-1></DWR-1><DWR-2>were</DWR-2><DWR-3>detected.</DWR-3>
Over <RELW> express </RELW> ion of <GENE> clusterin </GENE> in <DISEASE> LNCaP </DISEASE> cells  <RELW> confer </RELW> s resistance to both androgen ablation and chemotherapy. <GW-1>of</GW-1><GW-2>Over <RELW> express </RELW> ion</GW-2><GWR-1></GWR-1><GWR-2>in</GWR-2><GWR-3><DISEASE></GWR-3><GWR-4>LNCaP</GWR-4><DW-1>in</DW-1><DW-2></GENE></DW-2><DW-3>clusterin</DW-3><DW-4><GENE></DW-4><DWR-1></DWR-1><DWR-2>cells</DWR-2><DWR-3> <RELW> confer </RELW> s</DWR-3><DWR-4>resistance</DWR-4>
In contrast to previous  <RELW> find </RELW> ings by others, <GENE> PPAR-gamma </GENE> ligands did not  <RELW> induce </RELW>  <GENE> PPAR-gamma </GENE>  <RELW> express </RELW> ion in EC or <DISEASE> PC-3 </DISEASE>. <GW-1>others,</GW-1><GW-2>by</GW-2><GW-3> <RELW> find </RELW> ings</GW-3><GW-4>previous</GW-4><GWR-1></GWR-1><GWR-2>ligands</GWR-2><GWR-3>did</GWR-3><GWR-4>not</GWR-4><DW-1>or</DW-1><DW-2>EC</DW-2><DW-3>in</DW-3><DW-4> <RELW> express </RELW> ion</DW-4><DWR-1>.</DWR-1>
Low <GENE> COX-2 </GENE>  <RELW> express </RELW> ion in <DISEASE> PC-3 </DISEASE> was  <RELW> up-regulate </RELW> d by serum, and 15d-PGJ(2)  <RELW> block </RELW> ed serum- <RELW> induce </RELW> d <GENE> COX-2 </GENE>  <RELW> express </RELW> ion and  <RELW> activity </RELW>  in a dose-dependent manner. <GW-1>Low</GW-1><GWR-1></GWR-1><GWR-2> <RELW> express </RELW> ion</GWR-2><GWR-3>in</GWR-3><GWR-4><DISEASE></GWR-4><DW-1>in</DW-1><DW-2> <RELW> express </RELW> ion</DW-2><DW-3></GENE></DW-3><DW-4>COX-2</DW-4><DWR-1></DWR-1><DWR-2>was</DWR-2><DWR-3> <RELW> up-regulate </RELW> d</DWR-3><DWR-4>by</DWR-4>
The present study  <RELW> show </RELW> ed that <GENE> PPAR-gamma </GENE>  <RELW> activation </RELW>  can be an important regulator of COX-2 in prostate cells and may be an important target for <DISEASE> prostate cancer </DISEASE> chemo <RELW> prevent </RELW> ion. <GW-1>that</GW-1><GW-2> <RELW> show </RELW> ed</GW-2><GW-3>study</GW-3><GW-4>present</GW-4><GWR-1></GWR-1><GWR-2> <RELW> activation </RELW> </GWR-2><GWR-3>can</GWR-3><GWR-4>be</GWR-4><DW-1>for</DW-1><DW-2>target</DW-2><DW-3>important</DW-3><DW-4>an</DW-4><DWR-1></DWR-1><DWR-2>chemo <RELW> prevent </RELW> ion.</DWR-2>
Over <RELW> express </RELW> ion of <GENE> HER2 </GENE> has independent prognostic significance in early <DISEASE> breast cancer </DISEASE> and may also predict response to hormonal and cytotoxic therapies, although this latter  <RELW> role </RELW>  is less well studied. <GW-1>of</GW-1><GW-2>Over <RELW> express </RELW> ion</GW-2><GWR-1></GWR-1><GWR-2>has</GWR-2><GWR-3>independent</GWR-3><GWR-4>prognostic</GWR-4><DW-1>early</DW-1><DW-2>in</DW-2><DW-3>significance</DW-3><DW-4>prognostic</DW-4><DWR-1></DWR-1><DWR-2>and</DWR-2><DWR-3>may</DWR-3><DWR-4>also</DWR-4>
Loss of <GENE> c-kit </GENE>  <RELW> express </RELW> ion has been  <RELW> report </RELW> ed in 80-90% of <DISEASE> breast cancer </DISEASE> specimens,  <RELW> suggest </RELW> ing a possible  <RELW> role </RELW>  in the development of tumors. <GW-1>of</GW-1><GW-2>Loss</GW-2><GWR-1></GWR-1><GWR-2> <RELW> express </RELW> ion</GWR-2><GWR-3>has</GWR-3><GWR-4>been</GWR-4><DW-1>of</DW-1><DW-2>80-90%</DW-2><DW-3>in</DW-3><DW-4> <RELW> report </RELW> ed</DW-4><DWR-1></DWR-1><DWR-2>specimens,</DWR-2><DWR-3> <RELW> suggest </RELW> ing</DWR-3><DWR-4>a</DWR-4>
Triple-negative (TN) <DISEASE> breast cancers </DISEASE>  <RELW> lack </RELW>  estrogen receptor (ER), progesterone receptor (<GENE> PR </GENE>), and HER2/neu amplification (HER2). <GW-1>(</GW-1><GW-2>receptor</GW-2><GW-3>progesterone</GW-3><GW-4>(ER),</GW-4><GWR-1>),</GWR-1><GWR-2>and</GWR-2><GWR-3>HER2/neu</GWR-3><GWR-4>amplification</GWR-4><DW-1>(TN)</DW-1><DW-2>Triple-negative</DW-2><DWR-1></DWR-1><DWR-2> <RELW> lack </RELW> </DWR-2><DWR-3>estrogen</DWR-3><DWR-4>receptor</DWR-4>
Triple-negative (TN) <DISEASE> breast cancers </DISEASE>  <RELW> lack </RELW>  estrogen receptor (<GENE> ER </GENE>), progesterone receptor (PR), and H<GENE> ER </GENE>2/neu amplification (H<GENE> ER </GENE>2). <GW-1>(</GW-1><GW-2>receptor</GW-2><GW-3>estrogen</GW-3><GW-4> <RELW> lack </RELW> </GW-4><GWR-1>),</GWR-1><GWR-2>progesterone</GWR-2><GWR-3>receptor</GWR-3><GWR-4>(PR),</GWR-4><DW-1>(TN)</DW-1><DW-2>Triple-negative</DW-2><DWR-1></DWR-1><DWR-2> <RELW> lack </RELW> </DWR-2><DWR-3>estrogen</DWR-3><DWR-4>receptor</DWR-4>
Importantly, this signaling circuit is manifest in human cancer cells and in a mo <RELW> use </RELW>  model of ErbB2-driven <DISEASE> breast cancer </DISEASE>, where <GENE> IL6 </GENE>  <RELW> loss </RELW>  significantly impairs tumori <RELW> gene </RELW> sis. <GW-1>where</GW-1><GW-2></DISEASE>,</GW-2><GW-3>cancer</GW-3><GW-4>breast</GW-4><GWR-1></GWR-1><GWR-2> <RELW> loss </RELW> </GWR-2><GWR-3>significantly</GWR-3><GWR-4>impairs</GWR-4><DW-1>ErbB2-driven</DW-1><DW-2>of</DW-2><DW-3>model</DW-3><DW-4>mo <RELW> use </RELW> </DW-4><DWR-1>,</DWR-1><DWR-2>where</DWR-2><DWR-3><GENE></DWR-3><DWR-4>IL6</DWR-4>
Treatment of <DISEASE> MCF-7 </DISEASE> cells with the peroxisome proliferator- <RELW> activate </RELW> d receptor (PPAR) gamma agonists ciglitazone or 15-deoxy-Delta 12,14-prostaglandin J2  <RELW> result </RELW> ed in a concentration- and time-dependent  <RELW> decrease </RELW>  of cyclin D1 and <GENE> estrogen receptor </GENE> (ER) alpha  <RELW> protein </RELW> s, and this was accompanied by  <RELW> decrease </RELW> d cell proliferation and G(1)-G(0)--&gt;S-phase progression. <GW-1>and</GW-1><GW-2>D1</GW-2><GW-3>cyclin</GW-3><GW-4>of</GW-4><GWR-1></GWR-1><GWR-2>(ER)</GWR-2><GWR-3>alpha</GWR-3><GWR-4> <RELW> protein </RELW> s,</GWR-4><DW-1>of</DW-1><DW-2>Treatment</DW-2><DWR-1></DWR-1><DWR-2>cells</DWR-2><DWR-3>with</DWR-3><DWR-4>the</DWR-4>
Treatment of <DISEASE> MCF-7 </DISEASE> cells with the peroxisome proliferator- <RELW> activate </RELW> d receptor (PPAR) gamma agonists ciglitazone or 15-deoxy-Delta 12,14-prostaglandin J2  <RELW> result </RELW> ed in a concentration- and time-dependent  <RELW> decrease </RELW>  of <GENE> cyclin D1 </GENE> and estrogen receptor (ER) alpha  <RELW> protein </RELW> s, and this was accompanied by  <RELW> decrease </RELW> d cell proliferation and G(1)-G(0)--&gt;S-phase progression. <GW-1>of</GW-1><GW-2> <RELW> decrease </RELW> </GW-2><GW-3>time-dependent</GW-3><GW-4>and</GW-4><GWR-1></GWR-1><GWR-2>and</GWR-2><GWR-3>estrogen</GWR-3><GWR-4>receptor</GWR-4><DW-1>of</DW-1><DW-2>Treatment</DW-2><DWR-1></DWR-1><DWR-2>cells</DWR-2><DWR-3>with</DWR-3><DWR-4>the</DWR-4>
In conclusion, three consecutive microarray (CGH, cDNA and tissue) experiments revea <RELW> led </RELW>  high-level amplification and over <RELW> express </RELW> ion of the <GENE> FGFR2 </GENE> in a <DISEASE> breast cancer </DISEASE> cell line, but only a low frequency of  <RELW> involve </RELW> ment in primary <DISEASE> breast tumors </DISEASE>. <GW-1>the</GW-1><GW-2>of</GW-2><GW-3>over <RELW> express </RELW> ion</GW-3><GW-4>and</GW-4><GWR-1></GWR-1><GWR-2>in</GWR-2><GWR-3>a</GWR-3><GWR-4><DISEASE></GWR-4><DW-1>a</DW-1><DW-2>in</DW-2><DW-3></GENE></DW-3><DW-4>FGFR2</DW-4><DWR-1></DWR-1><DWR-2>cell</DWR-2><DWR-3>line,</DWR-3><DWR-4>but</DWR-4>
 <RELW> Transfection </RELW>  of <GENE> HER2 </GENE> in <DISEASE> MCF7 </DISEASE> <DISEASE> breast cancer </DISEASE> cells that  <RELW> express </RELW>  HER3  <RELW> ca <RELW> use </RELW>  </RELW> d a phosphoinoside-3 kinase (PI-3K)-dependent  <RELW> activation </RELW>  of Akt, and was  <RELW> associate </RELW> d with an  <RELW> increase </RELW> d resistance of the cells to multiple chemotherapeutic agents (paclitaxel, doxorubicin, 5-fluorouracil, etoposide, and camptothecin). <GW-1>of</GW-1><GW-2> <RELW> Transfection </RELW> </GW-2><GWR-1></GWR-1><GWR-2>in</GWR-2><GWR-3><DISEASE></GWR-3><GWR-4>MCF7</GWR-4><DW-1>in</DW-1><DW-2></GENE></DW-2><DW-3>HER2</DW-3><DW-4><GENE></DW-4><DWR-1></DWR-1><DWR-2><DISEASE></DWR-2><DWR-3>breast</DWR-3><DWR-4>cancer</DWR-4>
 <RELW> Transfection </RELW>  of HER2 in <DISEASE> MCF7 </DISEASE> <DISEASE> breast cancer </DISEASE> cells that  <RELW> express </RELW>  HER3  <RELW> ca <RELW> use </RELW>  </RELW> d a phosphoinoside-3 kinase (PI-3K)-dependent  <RELW> activation </RELW>  of <GENE> Akt </GENE>, and was  <RELW> associate </RELW> d with an  <RELW> increase </RELW> d resistance of the cells to multiple chemotherapeutic agents (paclitaxel, doxorubicin, 5-fluorouracil, etoposide, and camptothecin). <GW-1>of</GW-1><GW-2> <RELW> activation </RELW> </GW-2><GW-3>(PI-3K)-dependent</GW-3><GW-4>kinase</GW-4><GWR-1>,</GWR-1><GWR-2>and</GWR-2><GWR-3>was</GWR-3><GWR-4> <RELW> associate </RELW> d</GWR-4><DW-1>in</DW-1><DW-2>HER2</DW-2><DW-3>of</DW-3><DW-4> <RELW> Transfection </RELW> </DW-4><DWR-1></DWR-1><DWR-2><DISEASE></DWR-2><DWR-3>breast</DWR-3><DWR-4>cancer</DWR-4>
<DISEASE> MCF-7 </DISEASE> (estrogen receptor  <RELW> positive </RELW> --ER+) and <DISEASE> MDA-MB-231 </DISEASE> (estrogen receptor negative--ER-) are human <DISEASE> breast cancer </DISEASE> cell lines which  <RELW> express </RELW>   <RELW> function </RELW> al thyroid hormone receptors (c-erb A alpha1 and c-erb beta1) as  <RELW> indicate </RELW> d by  <RELW> stimulation </RELW>  of <GENE> mitochondrial alpha-glycerophosphate dehydrogenase </GENE>. <GW-1>of</GW-1><GW-2> <RELW> stimulation </RELW> </GW-2><GW-3>by</GW-3><GW-4> <RELW> indicate </RELW> d</GW-4><GWR-1>.</GWR-1><DW-1></DW-1><DWR-1></DWR-1><DWR-2>(estrogen</DWR-2><DWR-3>receptor</DWR-3><DWR-4> <RELW> positive </RELW> --ER+)</DWR-4>
In <DISEASE> MCF-7 </DISEASE>, mimicking E2, T3  <RELW> stimulate </RELW> d growth in a dose-dependent (10(10) M - 10(-8) M) manner,  <RELW> induce </RELW> d the  <RELW> express </RELW> ion of <GENE> progesterone receptor </GENE> and growth factor TGFalpha  <RELW> mRNA </RELW> s and  <RELW> inhibited </RELW>  that of TGFbeta  <RELW> mRNA </RELW> ; T3 also  <RELW> increase </RELW> d progesterone binding and LDH5 isozyme activities. <GW-1>of</GW-1><GW-2> <RELW> express </RELW> ion</GW-2><GW-3>the</GW-3><GW-4> <RELW> induce </RELW> d</GW-4><GWR-1></GWR-1><GWR-2>and</GWR-2><GWR-3>growth</GWR-3><GWR-4>factor</GWR-4><DW-1>In</DW-1><DWR-1>,</DWR-1><DWR-2>mimicking</DWR-2><DWR-3>E2,</DWR-3><DWR-4>T3</DWR-4>
In <DISEASE> MCF-7 </DISEASE>, mimicking E2, T3  <RELW> stimulate </RELW> d growth in a dose-dependent (10(10) M - 10(-8) M) manner,  <RELW> induce </RELW> d the  <RELW> express </RELW> ion of progesterone receptor and <GENE> growth factor TGFalpha  <RELW> mRNA </RELW> s </GENE> and  <RELW> inhibited </RELW>  that of TGFbeta  <RELW> mRNA </RELW> ; T3 also  <RELW> increase </RELW> d progesterone binding and LDH5 isozyme activities. <GW-1>and</GW-1><GW-2>receptor</GW-2><GW-3>progesterone</GW-3><GW-4>of</GW-4><GWR-1></GWR-1><GWR-2>and</GWR-2><GWR-3> <RELW> inhibited </RELW> </GWR-3><GWR-4>that</GWR-4><DW-1>In</DW-1><DWR-1>,</DWR-1><DWR-2>mimicking</DWR-2><DWR-3>E2,</DWR-3><DWR-4>T3</DWR-4>
In <DISEASE> MCF-7 </DISEASE>, mimicking E2, T3  <RELW> stimulate </RELW> d growth in a dose-dependent (10(10) M - 10(-8) M) manner,  <RELW> induce </RELW> d the  <RELW> express </RELW> ion of progesterone receptor and growth factor TGFalpha  <RELW> mRNA </RELW> s and  <RELW> inhibited </RELW>  that of TGFbeta  <RELW> mRNA </RELW> ; T3 also  <RELW> increase </RELW> d progesterone binding and <GENE> LDH5 isozyme </GENE> activities. <GW-1>and</GW-1><GW-2>binding</GW-2><GW-3>progesterone</GW-3><GW-4> <RELW> increase </RELW> d</GW-4><GWR-1></GWR-1><GWR-2>activities.</GWR-2><DW-1>In</DW-1><DWR-1>,</DWR-1><DWR-2>mimicking</DWR-2><DWR-3>E2,</DWR-3><DWR-4>T3</DWR-4>
10(-6) M tamoxifen (TAM) reverted growth  <RELW> stimulation </RELW> ,  <RELW> suppress </RELW> ed progesterone receptor and TGFalpha  <RELW> mRNA </RELW>  induction and  <RELW> restored </RELW>  <GENE> TGFbeta  <RELW> mRNA </RELW>  </GENE> to  <RELW> control </RELW>   <RELW> levels </RELW>  in T3-treated <DISEASE> MCF-7 </DISEASE> cells. <GW-1> <RELW> restored </RELW> </GW-1><GW-2>and</GW-2><GW-3>induction</GW-3><GW-4> <RELW> mRNA </RELW> </GW-4><GWR-1></GWR-1><GWR-2>to</GWR-2><GWR-3> <RELW> control </RELW> </GWR-3><GWR-4> <RELW> levels </RELW> </GWR-4><DW-1>T3-treated</DW-1><DW-2>in</DW-2><DW-3> <RELW> levels </RELW> </DW-3><DW-4> <RELW> control </RELW> </DW-4><DWR-1></DWR-1><DWR-2>cells.</DWR-2>
10(-6) M tamoxifen (TAM) reverted growth  <RELW> stimulation </RELW> ,  <RELW> suppress </RELW> ed <GENE> progesterone receptor </GENE> and TGFalpha  <RELW> mRNA </RELW>  induction and  <RELW> restored </RELW>  TGFbeta  <RELW> mRNA </RELW>  to  <RELW> control </RELW>   <RELW> levels </RELW>  in T3-treated <DISEASE> MCF-7 </DISEASE> cells. <GW-1> <RELW> suppress </RELW> ed</GW-1><GW-2> <RELW> stimulation </RELW> ,</GW-2><GW-3>growth</GW-3><GW-4>reverted</GW-4><GWR-1></GWR-1><GWR-2>and</GWR-2><GWR-3>TGFalpha</GWR-3><GWR-4> <RELW> mRNA </RELW> </GWR-4><DW-1>T3-treated</DW-1><DW-2>in</DW-2><DW-3> <RELW> levels </RELW> </DW-3><DW-4> <RELW> control </RELW> </DW-4><DWR-1></DWR-1><DWR-2>cells.</DWR-2>
10(-6) M tamoxifen (TAM) reverted growth  <RELW> stimulation </RELW> ,  <RELW> suppress </RELW> ed progesterone receptor and <GENE> TGFalpha  <RELW> mRNA </RELW>  </GENE> induction and  <RELW> restored </RELW>  TGFbeta  <RELW> mRNA </RELW>  to  <RELW> control </RELW>   <RELW> levels </RELW>  in T3-treated <DISEASE> MCF-7 </DISEASE> cells. <GW-1>and</GW-1><GW-2>receptor</GW-2><GW-3>progesterone</GW-3><GW-4> <RELW> suppress </RELW> ed</GW-4><GWR-1></GWR-1><GWR-2>induction</GWR-2><GWR-3>and</GWR-3><GWR-4> <RELW> restored </RELW> </GWR-4><DW-1>T3-treated</DW-1><DW-2>in</DW-2><DW-3> <RELW> levels </RELW> </DW-3><DW-4> <RELW> control </RELW> </DW-4><DWR-1></DWR-1><DWR-2>cells.</DWR-2>
Expression of C2GnT1 is low or absent in around 50% of <DISEASE> breast cancers </DISEASE>, whereas  <RELW> express </RELW> ion of <GENE> ST3Gal-I </GENE> is consistently  <RELW> increase </RELW> d. <GW-1>of</GW-1><GW-2> <RELW> express </RELW> ion</GW-2><GW-3>whereas</GW-3><GW-4></DISEASE>,</GW-4><GWR-1></GWR-1><GWR-2>is</GWR-2><GWR-3>consistently</GWR-3><GWR-4> <RELW> increase </RELW> d.</GWR-4><DW-1>of</DW-1><DW-2>50%</DW-2><DW-3>around</DW-3><DW-4>in</DW-4><DWR-1>,</DWR-1><DWR-2>whereas</DWR-2><DWR-3> <RELW> express </RELW> ion</DWR-3><DWR-4>of</DWR-4>
Thus, even when C2GnT1 is  <RELW> express </RELW> ed, the O-glycans added to MUC1 become core 1-dominated structures, provided  <RELW> express </RELW> ion of <GENE> ST3Gal-I </GENE> is  <RELW> increase </RELW> d as it is in <DISEASE> breast cancer </DISEASE>. <GW-1>of</GW-1><GW-2> <RELW> express </RELW> ion</GW-2><GW-3>provided</GW-3><GW-4>structures,</GW-4><GWR-1></GWR-1><GWR-2>is</GWR-2><GWR-3> <RELW> increase </RELW> d</GWR-3><GWR-4>as</GWR-4><DW-1>in</DW-1><DW-2>is</DW-2><DW-3>it</DW-3><DW-4>as</DW-4><DWR-1>.</DWR-1>
<GENE> HER2 </GENE> over <RELW> express </RELW> ion/amplification, which is an early event in <DISEASE> breast cancer </DISEASE> development, is  <RELW> associate </RELW> d with a poor prognosis and may predict response to therapy. <GW-1></GW-1><GWR-1></GWR-1><GWR-2>over <RELW> express </RELW> ion/amplification,</GWR-2><GWR-3>which</GWR-3><GWR-4>is</GWR-4><DW-1>in</DW-1><DW-2>event</DW-2><DW-3>early</DW-3><DW-4>an</DW-4><DWR-1></DWR-1><DWR-2>development,</DWR-2><DWR-3>is</DWR-3><DWR-4> <RELW> associate </RELW> d</DWR-4>
Over <RELW> express </RELW> ing <GENE> ID2 </GENE> in the <DISEASE> MDA-MB-468 </DISEASE> <DISEASE> breast cancer </DISEASE> cell line  <RELW> gene </RELW> rated a marked cytoplasmic localisation of the  <RELW> protein </RELW>  and  <RELW> reduce </RELW> d the invasive capacity of cells. <GW-1>Over <RELW> express </RELW> ing</GW-1><GWR-1></GWR-1><GWR-2>in</GWR-2><GWR-3>the</GWR-3><GWR-4><DISEASE></GWR-4><DW-1>the</DW-1><DW-2>in</DW-2><DW-3></GENE></DW-3><DW-4>ID2</DW-4><DWR-1></DWR-1><DWR-2><DISEASE></DWR-2><DWR-3>breast</DWR-3><DWR-4>cancer</DWR-4>
The cellular retinol binding  <RELW> protein </RELW>  I  <RELW> gene </RELW>  (<GENE> CRBP </GENE>) is  <RELW> downregulated </RELW>  in a sub <RELW> set </RELW>  of human <DISEASE> breast cancers </DISEASE> and in MMTV-Myc  <RELW> induce </RELW> d mo <RELW> use </RELW>  <DISEASE> mammary tumors </DISEASE>. <GW-1>(</GW-1><GW-2> <RELW> gene </RELW> </GW-2><GW-3>I</GW-3><GW-4> <RELW> protein </RELW> </GW-4><GWR-1>)</GWR-1><GWR-2>is</GWR-2><GWR-3> <RELW> downregulated </RELW> </GWR-3><GWR-4>in</GWR-4><DW-1>human</DW-1><DW-2>of</DW-2><DW-3>sub <RELW> set </RELW> </DW-3><DW-4>a</DW-4><DWR-1></DWR-1><DWR-2>and</DWR-2><DWR-3>in</DWR-3><DWR-4>MMTV-Myc</DWR-4>
The <GENE> cellular retinol binding  <RELW> protein </RELW>  I  <RELW> gene </RELW>  </GENE> (CRBP) is  <RELW> downregulated </RELW>  in a sub <RELW> set </RELW>  of human <DISEASE> breast cancers </DISEASE> and in MMTV-Myc  <RELW> induce </RELW> d mo <RELW> use </RELW>  <DISEASE> mammary tumors </DISEASE>. <GW-1>The</GW-1><GWR-1></GWR-1><GWR-2>(CRBP)</GWR-2><GWR-3>is</GWR-3><GWR-4> <RELW> downregulated </RELW> </GWR-4><DW-1>human</DW-1><DW-2>of</DW-2><DW-3>sub <RELW> set </RELW> </DW-3><DW-4>a</DW-4><DWR-1></DWR-1><DWR-2>and</DWR-2><DWR-3>in</DWR-3><DWR-4>MMTV-Myc</DWR-4>
Functional studies  <RELW> suggest </RELW>  that <GENE> CRBP </GENE>  <RELW> down <RELW> regulation </RELW>  </RELW>  contributes to <DISEASE> breast tumor </DISEASE> progression. <GW-1>that</GW-1><GW-2> <RELW> suggest </RELW> </GW-2><GW-3>studies</GW-3><GW-4>Functional</GW-4><GWR-1></GWR-1><GWR-2> <RELW> down <RELW> regulation </RELW>  </RELW> </GWR-2><GWR-3>contributes</GWR-3><GWR-4>to</GWR-4><DW-1>to</DW-1><DW-2>contributes</DW-2><DW-3> <RELW> down <RELW> regulation </RELW>  </RELW> </DW-3><DW-4></GENE></DW-4><DWR-1></DWR-1><DWR-2>progression.</DWR-2>
The insLQ  <RELW> polymorphism </RELW>   <RELW> increase </RELW> s <GENE> LHR </GENE>  <RELW> activity </RELW> , thereby shortening <DISEASE> breast cancer </DISEASE> disease-free survival, probably by  <RELW> increasing </RELW>  estrogen exposure in female carriers. <GW-1> <RELW> increase </RELW> s</GW-1><GW-2> <RELW> polymorphism </RELW> </GW-2><GW-3>insLQ</GW-3><GW-4>The</GW-4><GWR-1></GWR-1><GWR-2> <RELW> activity </RELW> ,</GWR-2><GWR-3>thereby</GWR-3><GWR-4>shortening</GWR-4><DW-1>shortening</DW-1><DW-2>thereby</DW-2><DW-3> <RELW> activity </RELW> ,</DW-3><DW-4></GENE></DW-4><DWR-1></DWR-1><DWR-2>disease-free</DWR-2><DWR-3>survival,</DWR-3><DWR-4>probably</DWR-4>
IFN-alpha  <RELW> increase </RELW> d the cell surface  <RELW> express </RELW> ion of <GENE> DR  <RELW> antigen </RELW>  </GENE> only in <DISEASE> ZR-75-1 </DISEASE> cells. <GW-1>of</GW-1><GW-2> <RELW> express </RELW> ion</GW-2><GW-3>surface</GW-3><GW-4>cell</GW-4><GWR-1></GWR-1><GWR-2>only</GWR-2><GWR-3>in</GWR-3><GWR-4><DISEASE></GWR-4><DW-1>in</DW-1><DW-2>only</DW-2><DW-3></GENE></DW-3><DW-4> <RELW> antigen </RELW> </DW-4><DWR-1></DWR-1><DWR-2>cells.</DWR-2>
IL-1-alpha  <RELW> induce </RELW> d a moderate level of HLA class I  <RELW> antigen </RELW>  in <DISEASE> ZR-75-1 </DISEASE> , <DISEASE> BT-20 </DISEASE> and <DISEASE> MDA-MB-468 </DISEASE> cells, and <GENE> HLA class II (DR) </GENE>  <RELW> express </RELW> ion only in <DISEASE> ZR-75-1 </DISEASE>  cells. <GW-1>and</GW-1><GW-2>cells,</GW-2><GW-3></DISEASE></GW-3><GW-4>MDA-MB-468</GW-4><GWR-1></GWR-1><GWR-2> <RELW> express </RELW> ion</GWR-2><GWR-3>only</GWR-3><GWR-4>in</GWR-4><DW-1>in</DW-1><DW-2> <RELW> antigen </RELW> </DW-2><DW-3>I</DW-3><DW-4>class</DW-4><DWR-1></DWR-1><DWR-2>,</DWR-2><DWR-3><DISEASE></DWR-3><DWR-4>BT-20</DWR-4>
No statistically significant  <RELW> association </RELW>  was found between  <RELW> increase </RELW> d <GENE> PTPase </GENE>  <RELW> activity </RELW>  and either c-erbB-2 over <RELW> express </RELW> ion or grade and stage of disease in primary human <DISEASE> mammary tumors </DISEASE>. <GW-1> <RELW> increase </RELW> d</GW-1><GW-2>between</GW-2><GW-3>found</GW-3><GW-4>was</GW-4><GWR-1></GWR-1><GWR-2> <RELW> activity </RELW> </GWR-2><GWR-3>and</GWR-3><GWR-4>either</GWR-4><DW-1>human</DW-1><DW-2>primary</DW-2><DW-3>in</DW-3><DW-4>disease</DW-4><DWR-1>.</DWR-1>
No statistically significant  <RELW> association </RELW>  was found between  <RELW> increase </RELW> d PTPase  <RELW> activity </RELW>  and either <GENE> c-erbB-2 </GENE> over <RELW> express </RELW> ion or grade and stage of disease in primary human <DISEASE> mammary tumors </DISEASE>. <GW-1>either</GW-1><GW-2>and</GW-2><GW-3> <RELW> activity </RELW> </GW-3><GW-4>PTPase</GW-4><GWR-1></GWR-1><GWR-2>over <RELW> express </RELW> ion</GWR-2><GWR-3>or</GWR-3><GWR-4>grade</GWR-4><DW-1>human</DW-1><DW-2>primary</DW-2><DW-3>in</DW-3><DW-4>disease</DW-4><DWR-1>.</DWR-1>
Administration of exogenous LTB4 (1-10 nmol/L) was able to  <RELW> stimulate </RELW>  the  <RELW> promote </RELW> r  <RELW> activity </RELW>  of <GENE> FASN </GENE> in <DISEASE> MCF-7 </DISEASE> cells. <GW-1>of</GW-1><GW-2> <RELW> activity </RELW> </GW-2><GW-3> <RELW> promote </RELW> r</GW-3><GW-4>the</GW-4><GWR-1></GWR-1><GWR-2>in</GWR-2><GWR-3><DISEASE></GWR-3><GWR-4>MCF-7</GWR-4><DW-1>in</DW-1><DW-2></GENE></DW-2><DW-3>FASN</DW-3><DW-4><GENE></DW-4><DWR-1></DWR-1><DWR-2>cells.</DWR-2>
In aggregate, these studies support the notion that <GENE> TGF-beta </GENE>  <RELW> play </RELW> s an important  <RELW> role </RELW>  in both bone-and lung metastases of basal-like <DISEASE> breast cancer </DISEASE>, and that  <RELW> inhibiting </RELW>  <GENE> TGF-beta </GENE> signaling  <RELW> result </RELW> s in a therapeutic effect independently of the tissue-tropism of the metastatic cells. <GW-1>that</GW-1><GW-2>notion</GW-2><GW-3>the</GW-3><GW-4>support</GW-4><GWR-1></GWR-1><GWR-2> <RELW> play </RELW> s</GWR-2><GWR-3>an</GWR-3><GWR-4>important</GWR-4><DW-1>basal-like</DW-1><DW-2>of</DW-2><DW-3>metastases</DW-3><DW-4>lung</DW-4><DWR-1>,</DWR-1><DWR-2>and</DWR-2><DWR-3>that</DWR-3><DWR-4> <RELW> inhibiting </RELW> </DWR-4>
Loss of <GENE> profilin-1 </GENE>  <RELW> express </RELW> ion  <RELW> enhance </RELW> s <DISEASE> breast cancer </DISEASE> cell motility by Ena/VASP  <RELW> protein </RELW> s. <GW-1>of</GW-1><GW-2>Loss</GW-2><GWR-1></GWR-1><GWR-2> <RELW> express </RELW> ion</GWR-2><GWR-3> <RELW> enhance </RELW> s</GWR-3><GWR-4><DISEASE></GWR-4><DW-1> <RELW> enhance </RELW> s</DW-1><DW-2> <RELW> express </RELW> ion</DW-2><DW-3></GENE></DW-3><DW-4>profilin-1</DW-4><DWR-1></DWR-1><DWR-2>cell</DWR-2><DWR-3>motility</DWR-3><DWR-4>by</DWR-4>
Herein, we demonstrate that  <RELW> loss </RELW>  of <GENE> Pfn1 </GENE>  <RELW> express </RELW> ion  <RELW> lead </RELW> s to slower but more stable lamellipodial protrusion thereby enhancing the net protrusion rate and the overall motility of <DISEASE> MDA-MB-231 </DISEASE> <DISEASE> breast cancer </DISEASE> cells. <GW-1>of</GW-1><GW-2> <RELW> loss </RELW> </GW-2><GW-3>that</GW-3><GW-4>demonstrate</GW-4><GWR-1></GWR-1><GWR-2> <RELW> express </RELW> ion</GWR-2><GWR-3> <RELW> lead </RELW> s</GWR-3><GWR-4>to</GWR-4><DW-1>of</DW-1><DW-2>motility</DW-2><DW-3>overall</DW-3><DW-4>the</DW-4><DWR-1></DWR-1><DWR-2><DISEASE></DWR-2><DWR-3>breast</DWR-3><DWR-4>cancer</DWR-4>
Interestingly, <DISEASE> MDA-MB-231 </DISEASE> cells  <RELW> show </RELW> ed dramatic enrichment of VASP at their  <RELW> lead </RELW> ing edge when <GENE> Pfn1 </GENE>  <RELW> express </RELW> ion was  <RELW> downregulated </RELW>  and this observation was also reproducible in other cell types including human mammary epithelial cells and vascular endothelial cells. <GW-1>when</GW-1><GW-2>edge</GW-2><GW-3> <RELW> lead </RELW> ing</GW-3><GW-4>their</GW-4><GWR-1></GWR-1><GWR-2> <RELW> express </RELW> ion</GWR-2><GWR-3>was</GWR-3><GWR-4> <RELW> downregulated </RELW> </GWR-4><DW-1>Interestingly,</DW-1><DWR-1></DWR-1><DWR-2>cells</DWR-2><DWR-3> <RELW> show </RELW> ed</DWR-3><DWR-4>dramatic</DWR-4>
We further demonstrate that <GENE> Pfn1 </GENE>  <RELW> down <RELW> regulation </RELW>  </RELW>   <RELW> result </RELW> s in a hyper-motile phenotype of <DISEASE> MDA-MB-231 </DISEASE> cells in an Ena/VASP-dependent mechanism. <GW-1>that</GW-1><GW-2>demonstrate</GW-2><GW-3>further</GW-3><GW-4>We</GW-4><GWR-1></GWR-1><GWR-2> <RELW> down <RELW> regulation </RELW>  </RELW> </GWR-2><GWR-3> <RELW> result </RELW> s</GWR-3><GWR-4>in</GWR-4><DW-1>of</DW-1><DW-2>phenotype</DW-2><DW-3>hyper-motile</DW-3><DW-4>a</DW-4><DWR-1></DWR-1><DWR-2>cells</DWR-2><DWR-3>in</DWR-3><DWR-4>an</DWR-4>
We conclude that <GENE> c-erbB-2  <RELW> protein </RELW>  </GENE> over <RELW> express </RELW> ion  <RELW> assess </RELW> ed by IHC is a superior prognostic indicator in operable <DISEASE> breast cancer </DISEASE>  <RELW> compare </RELW> d to c-erbB-2  <RELW> gene </RELW>  amplification analysed by the dot-blot technique. <GW-1>that</GW-1><GW-2>conclude</GW-2><GW-3>We</GW-3><GWR-1></GWR-1><GWR-2>over <RELW> express </RELW> ion</GWR-2><GWR-3> <RELW> assess </RELW> ed</GWR-3><GWR-4>by</GWR-4><DW-1>operable</DW-1><DW-2>in</DW-2><DW-3>indicator</DW-3><DW-4>prognostic</DW-4><DWR-1></DWR-1><DWR-2> <RELW> compare </RELW> d</DWR-2><DWR-3>to</DWR-3><DWR-4>c-erbB-2</DWR-4>
Effects of Fadrozole (CGS 16949A) and Letrozole (CGS 20267) on the  <RELW> inhibition </RELW>  of <GENE> aromatase </GENE>  <RELW> activity </RELW>  in <DISEASE> breast cancer </DISEASE> patients. <GW-1>of</GW-1><GW-2> <RELW> inhibition </RELW> </GW-2><GW-3>the</GW-3><GW-4>on</GW-4><GWR-1></GWR-1><GWR-2> <RELW> activity </RELW> </GWR-2><GWR-3>in</GWR-3><GWR-4><DISEASE></GWR-4><DW-1>in</DW-1><DW-2> <RELW> activity </RELW> </DW-2><DW-3></GENE></DW-3><DW-4>aromatase</DW-4><DWR-1></DWR-1><DWR-2>patients.</DWR-2>
The  <RELW> inhibition </RELW>  of <GENE> aromatase </GENE>  <RELW> activity </RELW>  by these imidazole derivatives as second line therapy for patients with hormone dependent <DISEASE> breast cancer </DISEASE> appears to be a favorable  <RELW> alter </RELW> native form of hormone ablative therapy and holds  <RELW> consider </RELW> able promise for the treatment of this malignancy. <GW-1>of</GW-1><GW-2> <RELW> inhibition </RELW> </GW-2><GW-3>The</GW-3><GWR-1></GWR-1><GWR-2> <RELW> activity </RELW> </GWR-2><GWR-3>by</GWR-3><GWR-4>these</GWR-4><DW-1>dependent</DW-1><DW-2>hormone</DW-2><DW-3>with</DW-3><DW-4>patients</DW-4><DWR-1></DWR-1><DWR-2>appears</DWR-2><DWR-3>to</DWR-3><DWR-4>be</DWR-4>
The analysis of <GENE> E-cadherin </GENE> glyco <RELW> protein </RELW>   <RELW> express </RELW> ion is a powerful tool for  <RELW> distinguish </RELW> ing lobular from <DISEASE> ductal carcinomas </DISEASE>, be <RELW> ca <RELW> use </RELW>  </RELW>   <RELW> complete </RELW>   <RELW> loss </RELW>  of <GENE> E-cadherin </GENE>  <RELW> express </RELW> ion  <RELW> occur </RELW> s in most infiltrating lobular tumors and <DISEASE> lobular carcinomas </DISEASE> in situ, but not in ductal tumors. <GW-1>of</GW-1><GW-2>analysis</GW-2><GW-3>The</GW-3><GWR-1></GWR-1><GWR-2>glyco <RELW> protein </RELW> </GWR-2><GWR-3> <RELW> express </RELW> ion</GWR-3><GWR-4>is</GWR-4><DW-1>from</DW-1><DW-2>lobular</DW-2><DW-3> <RELW> distinguish </RELW> ing</DW-3><DW-4>for</DW-4><DWR-1>,</DWR-1><DWR-2>be <RELW> ca <RELW> use </RELW>  </RELW> </DWR-2><DWR-3> <RELW> complete </RELW> </DWR-3><DWR-4> <RELW> loss </RELW> </DWR-4>
We  <RELW> show </RELW> , for the first time in a transgenic mo <RELW> use </RELW>  model, that <DISEASE> mammary tumor </DISEASE> progression is  <RELW> associate </RELW> d with the  <RELW> loss </RELW>  of <GENE> ERalpha </GENE>  <RELW> express </RELW> ion, as has been often  <RELW> observe </RELW> d in human <DISEASE> breast cancers </DISEASE> with important clinical significance. <GW-1>of</GW-1><GW-2> <RELW> loss </RELW> </GW-2><GW-3>the</GW-3><GW-4>with</GW-4><GWR-1></GWR-1><GWR-2> <RELW> express </RELW> ion,</GWR-2><GWR-3>as</GWR-3><GWR-4>has</GWR-4><DW-1>that</DW-1><DW-2>model,</DW-2><DW-3>mo <RELW> use </RELW> </DW-3><DW-4>transgenic</DW-4><DWR-1></DWR-1><DWR-2>progression</DWR-2><DWR-3>is</DWR-3><DWR-4> <RELW> associate </RELW> d</DWR-4>
A strong  <RELW> association </RELW>  has been  <RELW> observe </RELW> d between  <RELW> reduce </RELW> d  <RELW> express </RELW> ion of the <GENE> nm23  <RELW> gene </RELW>  </GENE> and acquisition of metastatic behaviour in some tumour cells, including <DISEASE> breast cancer </DISEASE> and melanoma, but not in others, such as neuroblastoma and colon, cervical and thyroid cancers. <GW-1>the</GW-1><GW-2>of</GW-2><GW-3> <RELW> express </RELW> ion</GW-3><GW-4> <RELW> reduce </RELW> d</GW-4><GWR-1></GWR-1><GWR-2>and</GWR-2><GWR-3>acquisition</GWR-3><GWR-4>of</GWR-4><DW-1>including</DW-1><DW-2>cells,</DW-2><DW-3>tumour</DW-3><DW-4>some</DW-4><DWR-1></DWR-1><DWR-2>and</DWR-2><DWR-3>melanoma,</DWR-3><DWR-4>but</DWR-4>
Here, we  <RELW> show </RELW>  that over <RELW> express </RELW> ion of <GENE> BIRC5 </GENE>  <RELW> induce </RELW> s a high proliferation level in <DISEASE> MCF-7 </DISEASE> <DISEASE> breast tumor </DISEASE> cells. <GW-1>of</GW-1><GW-2>over <RELW> express </RELW> ion</GW-2><GW-3>that</GW-3><GW-4> <RELW> show </RELW> </GW-4><GWR-1></GWR-1><GWR-2> <RELW> induce </RELW> s</GWR-2><GWR-3>a</GWR-3><GWR-4>high</GWR-4><DW-1>in</DW-1><DW-2>level</DW-2><DW-3>proliferation</DW-3><DW-4>high</DW-4><DWR-1></DWR-1><DWR-2><DISEASE></DWR-2><DWR-3>breast</DWR-3><DWR-4>tumor</DWR-4>
ErbB2  <RELW> increase </RELW> s <GENE> vascular endothelial growth factor  <RELW> protein </RELW>  </GENE>  <RELW> synthesis </RELW>  via  <RELW> activation </RELW>  of mammalian target of rapamycin/p70S6K  <RELW> lead </RELW> ing to  <RELW> increase </RELW> d angio <RELW> gene </RELW> sis and spontaneous metastasis of human <DISEASE> breast cancer </DISEASE> cells. <GW-1> <RELW> increase </RELW> s</GW-1><GW-2>ErbB2</GW-2><GWR-1></GWR-1><GWR-2> <RELW> synthesis </RELW> </GWR-2><GWR-3>via</GWR-3><GWR-4> <RELW> activation </RELW> </GWR-4><DW-1>human</DW-1><DW-2>of</DW-2><DW-3>metastasis</DW-3><DW-4>spontaneous</DW-4><DWR-1></DWR-1><DWR-2>cells.</DWR-2>
<GENE> ErbB2 </GENE> over <RELW> express </RELW> ion in <DISEASE> breast tumors </DISEASE>  <RELW> result </RELW> s in  <RELW> increase </RELW> d metastasis and angio <RELW> gene </RELW> sis and  <RELW> reduce </RELW> d survival. <GW-1></GW-1><GWR-1></GWR-1><GWR-2>over <RELW> express </RELW> ion</GWR-2><GWR-3>in</GWR-3><GWR-4><DISEASE></GWR-4><DW-1>in</DW-1><DW-2>over <RELW> express </RELW> ion</DW-2><DW-3></GENE></DW-3><DW-4>ErbB2</DW-4><DWR-1></DWR-1><DWR-2> <RELW> result </RELW> s</DWR-2><DWR-3>in</DWR-3><DWR-4> <RELW> increase </RELW> d</DWR-4>
Here we  <RELW> show </RELW>  that heterozygous in <RELW> activation </RELW>  of the tumor  <RELW> suppress </RELW> or  <RELW> gene </RELW>  <GENE> Pten </GENE>  <RELW> lead </RELW> s to the formation of basal-like <DISEASE> mammary tumors </DISEASE> in mice, and that  <RELW> loss </RELW>  of PTEN  <RELW> express </RELW> ion is significantly  <RELW> associate </RELW> d with the BBC subtype in human sporadic and BRCA1- <RELW> associate </RELW> d <DISEASE> hereditary <DISEASE> breast cancers </DISEASE> . <GW-1> <RELW> gene </RELW> </GW-1><GW-2> <RELW> suppress </RELW> or</GW-2><GW-3>tumor</GW-3><GW-4>the</GW-4><GWR-1></GWR-1><GWR-2> <RELW> lead </RELW> s</GWR-2><GWR-3>to</GWR-3><GWR-4>the</GWR-4><DW-1>basal-like</DW-1><DW-2>of</DW-2><DW-3>formation</DW-3><DW-4>the</DW-4><DWR-1></DWR-1><DWR-2>in</DWR-2><DWR-3>mice,</DWR-3><DWR-4>and</DWR-4>
Here we  <RELW> show </RELW>  that heterozygous in <RELW> activation </RELW>  of the tumor  <RELW> suppress </RELW> or  <RELW> gene </RELW>  Pten  <RELW> lead </RELW> s to the formation of basal-like <DISEASE> mammary tumors </DISEASE> in mice, and that  <RELW> loss </RELW>  of <GENE> PTEN </GENE>  <RELW> express </RELW> ion is significantly  <RELW> associate </RELW> d with the BBC subtype in human sporadic and BRCA1- <RELW> associate </RELW> d <DISEASE> hereditary <DISEASE> breast cancers </DISEASE> . <GW-1>of</GW-1><GW-2> <RELW> loss </RELW> </GW-2><GW-3>that</GW-3><GW-4>and</GW-4><GWR-1></GWR-1><GWR-2> <RELW> express </RELW> ion</GWR-2><GWR-3>is</GWR-3><GWR-4>significantly</GWR-4><DW-1>basal-like</DW-1><DW-2>of</DW-2><DW-3>formation</DW-3><DW-4>the</DW-4><DWR-1></DWR-1><DWR-2>in</DWR-2><DWR-3>mice,</DWR-3><DWR-4>and</DWR-4>
<GENE> HER-2 </GENE> over- <RELW> express </RELW> ion was  <RELW> observe </RELW> d in 18.1% of Tunisian <DISEASE> breast carcinoma </DISEASE>  <RELW> affect </RELW> ing female patients. <GW-1></GW-1><GWR-1></GWR-1><GWR-2>over- <RELW> express </RELW> ion</GWR-2><GWR-3>was</GWR-3><GWR-4> <RELW> observe </RELW> d</GWR-4><DW-1>Tunisian</DW-1><DW-2>of</DW-2><DW-3>18.1%</DW-3><DW-4>in</DW-4><DWR-1></DWR-1><DWR-2> <RELW> affect </RELW> ing</DWR-2><DWR-3>female</DWR-3><DWR-4>patients.</DWR-4>
Here, we defined a new mechanism for IMC-C225 that cross- <RELW> link </RELW> s integrins with EGFR,  <RELW> lead </RELW> ing to  <RELW> activation </RELW>  of <GENE> RhoA </GENE> and  <RELW> inhibition </RELW>  of <DISEASE> breast cancer </DISEASE> cell invasion irrespective of the level of EGFR in the cells, thus providing a rationale for using IMC-C225 in the metastatic  <RELW> set </RELW> ting independent of the  <RELW> levels </RELW>  of EGFR. <GW-1>of</GW-1><GW-2> <RELW> activation </RELW> </GW-2><GW-3>to</GW-3><GW-4> <RELW> lead </RELW> ing</GW-4><GWR-1></GWR-1><GWR-2>and</GWR-2><GWR-3> <RELW> inhibition </RELW> </GWR-3><GWR-4>of</GWR-4><DW-1>of</DW-1><DW-2> <RELW> inhibition </RELW> </DW-2><DW-3>and</DW-3><DW-4></GENE></DW-4><DWR-1></DWR-1><DWR-2>cell</DWR-2><DWR-3>invasion</DWR-3><DWR-4>irrespective</DWR-4>
Southern analysis of <DISEASE> breast cancer </DISEASE> profiling arrays revea <RELW> led </RELW>  that 29 patients (group I)  <RELW> express </RELW> ed an  <RELW> elevate </RELW> d <GENE> LF </GENE>, 10 patients (group II)  <RELW> show </RELW> ed  <RELW> decrease </RELW> d <GENE> LF </GENE>, and 8 patients (group III) had no change relative to the adjacent normal tissue. <GW-1> <RELW> elevate </RELW> d</GW-1><GW-2>an</GW-2><GW-3> <RELW> express </RELW> ed</GW-3><GW-4>I)</GW-4><GWR-1>,</GWR-1><GWR-2>10</GWR-2><GWR-3>patients</GWR-3><GWR-4>(group</GWR-4><DW-1>of</DW-1><DW-2>analysis</DW-2><DW-3>Southern</DW-3><DWR-1></DWR-1><DWR-2>profiling</DWR-2><DWR-3>arrays</DWR-3><DWR-4>revea <RELW> led </RELW> </DWR-4>
This study  <RELW> suggest </RELW> s that the Asn allele in the <GENE> SHBG </GENE>  <RELW> gene </RELW>  may be  <RELW> relate </RELW> d to a  <RELW> reduce </RELW> d  <RELW> risk </RELW>  of <DISEASE> breast cancer </DISEASE> among postmenopausal women by  <RELW> increasing </RELW>  their blood <GENE> SHBG </GENE>  <RELW> levels </RELW> . <GW-1>the</GW-1><GW-2>in</GW-2><GW-3>allele</GW-3><GW-4>Asn</GW-4><GWR-1></GWR-1><GWR-2> <RELW> gene </RELW> </GWR-2><GWR-3>may</GWR-3><GWR-4>be</GWR-4><DW-1>of</DW-1><DW-2> <RELW> risk </RELW> </DW-2><DW-3> <RELW> reduce </RELW> d</DW-3><DW-4>a</DW-4><DWR-1></DWR-1><DWR-2>among</DWR-2><DWR-3>postmenopausal</DWR-3><DWR-4>women</DWR-4>
Activated <GENE> STAT3 </GENE> cor <RELW> relate </RELW> d with  <RELW> elevate </RELW> d cyclin D1  <RELW> protein </RELW>  in primary <DISEASE> breast tumors </DISEASE> and breast cancer-derived cell lines. <GW-1>Activated</GW-1><GWR-1></GWR-1><GWR-2>cor <RELW> relate </RELW> d</GWR-2><GWR-3>with</GWR-3><GWR-4> <RELW> elevate </RELW> d</GWR-4><DW-1>primary</DW-1><DW-2>in</DW-2><DW-3> <RELW> protein </RELW> </DW-3><DW-4>D1</DW-4><DWR-1></DWR-1><DWR-2>and</DWR-2><DWR-3>breast</DWR-3><DWR-4>cancer-derived</DWR-4>
Activated STAT3 cor <RELW> relate </RELW> d with  <RELW> elevate </RELW> d <GENE> cyclin D1  <RELW> protein </RELW>  </GENE> in primary <DISEASE> breast tumors </DISEASE> and breast cancer-derived cell lines. <GW-1> <RELW> elevate </RELW> d</GW-1><GW-2>with</GW-2><GW-3>cor <RELW> relate </RELW> d</GW-3><GW-4>STAT3</GW-4><GWR-1></GWR-1><GWR-2>in</GWR-2><GWR-3>primary</GWR-3><GWR-4><DISEASE></GWR-4><DW-1>primary</DW-1><DW-2>in</DW-2><DW-3></GENE></DW-3><DW-4> <RELW> protein </RELW> </DW-4><DWR-1></DWR-1><DWR-2>and</DWR-2><DWR-3>breast</DWR-3><DWR-4>cancer-derived</DWR-4>
Furthermore,  <RELW> knockdown </RELW>  of <GENE> cyclin D1 </GENE> in <DISEASE> breast carcinoma </DISEASE> cells  <RELW> led </RELW>  to a  <RELW> reduction </RELW>  in anchorage-independent growth. <GW-1>of</GW-1><GW-2> <RELW> knockdown </RELW> </GW-2><GW-3>Furthermore,</GW-3><GWR-1></GWR-1><GWR-2>in</GWR-2><GWR-3><DISEASE></GWR-3><GWR-4>breast</GWR-4><DW-1>in</DW-1><DW-2></GENE></DW-2><DW-3>D1</DW-3><DW-4>cyclin</DW-4><DWR-1></DWR-1><DWR-2>cells</DWR-2><DWR-3> <RELW> led </RELW> </DWR-3><DWR-4>to</DWR-4>
The <GENE> EphA2 receptor tyrosine kinase </GENE> is frequently over <RELW> express </RELW> ed in <DISEASE> invasive <DISEASE> breast cancer </DISEASE>  cells. <GW-1>The</GW-1><GWR-1></GWR-1><GWR-2>is</GWR-2><GWR-3>frequently</GWR-3><GWR-4>over <RELW> express </RELW> ed</GWR-4><DW-1>in</DW-1><DW-2>over <RELW> express </RELW> ed</DW-2><DW-3>frequently</DW-3><DW-4>is</DW-4><DWR-1></DWR-1><DWR-2></DWR-2><DWR-3>cells.</DWR-3>
AGR2  <RELW> knockdown </RELW>   <RELW> induce </RELW> d cell death in <DISEASE> ZR-75-1 </DISEASE> and T47 D cells, and also  <RELW> downregulated </RELW>  <GENE> survivin </GENE> and c-Myc. <GW-1> <RELW> downregulated </RELW> </GW-1><GW-2>also</GW-2><GW-3>and</GW-3><GW-4>cells,</GW-4><GWR-1></GWR-1><GWR-2>and</GWR-2><GWR-3>c-Myc.</GWR-3><DW-1>in</DW-1><DW-2>death</DW-2><DW-3>cell</DW-3><DW-4> <RELW> induce </RELW> d</DW-4><DWR-1></DWR-1><DWR-2>and</DWR-2><DWR-3>T47</DWR-3><DWR-4>D</DWR-4>
AGR2  <RELW> knockdown </RELW>   <RELW> induce </RELW> d cell death in <DISEASE> ZR-75-1 </DISEASE> and T47 D cells, and also  <RELW> downregulated </RELW>  survivin and <GENE> c-Myc </GENE>. <GW-1>and</GW-1><GW-2>survivin</GW-2><GW-3> <RELW> downregulated </RELW> </GW-3><GW-4>also</GW-4><GWR-1>.</GWR-1><DW-1>in</DW-1><DW-2>death</DW-2><DW-3>cell</DW-3><DW-4> <RELW> induce </RELW> d</DW-4><DWR-1></DWR-1><DWR-2>and</DWR-2><DWR-3>T47</DWR-3><DWR-4>D</DWR-4>
<GENE> AGR2 </GENE>  <RELW> knockdown </RELW>   <RELW> induce </RELW> d cell death in <DISEASE> ZR-75-1 </DISEASE> and T47 D cells, and also  <RELW> downregulated </RELW>  survivin and c-Myc. <GW-1></GW-1><GWR-1></GWR-1><GWR-2> <RELW> knockdown </RELW> </GWR-2><GWR-3> <RELW> induce </RELW> d</GWR-3><GWR-4>cell</GWR-4><DW-1>in</DW-1><DW-2>death</DW-2><DW-3>cell</DW-3><DW-4> <RELW> induce </RELW> d</DW-4><DWR-1></DWR-1><DWR-2>and</DWR-2><DWR-3>T47</DWR-3><DWR-4>D</DWR-4>
Increased cellular  <RELW> activity </RELW>  of <GENE> ornithine decarboxylase </GENE> (ODC), the first and rate-limiting  <RELW> enzyme </RELW>  in polyamine (PA)  <RELW> synthesis </RELW> , is an independent adverse prognostic factor for overall survival in human <DISEASE> breast cancer </DISEASE>, thus  <RELW> suggest </RELW> ing an important  <RELW> role </RELW>  for PA in tumor progression. <GW-1>of</GW-1><GW-2> <RELW> activity </RELW> </GW-2><GW-3>cellular</GW-3><GW-4>Increased</GW-4><GWR-1></GWR-1><GWR-2>(ODC),</GWR-2><GWR-3>the</GWR-3><GWR-4>first</GWR-4><DW-1>human</DW-1><DW-2>in</DW-2><DW-3>survival</DW-3><DW-4>overall</DW-4><DWR-1>,</DWR-1><DWR-2>thus</DWR-2><DWR-3> <RELW> suggest </RELW> ing</DWR-3><DWR-4>an</DWR-4>
Increased cellular  <RELW> activity </RELW>  of ornithine decarboxylase (<GENE> ODC </GENE>), the first and rate-limiting  <RELW> enzyme </RELW>  in polyamine (PA)  <RELW> synthesis </RELW> , is an independent adverse prognostic factor for overall survival in human <DISEASE> breast cancer </DISEASE>, thus  <RELW> suggest </RELW> ing an important  <RELW> role </RELW>  for PA in tumor progression. <GW-1>(</GW-1><GW-2>decarboxylase</GW-2><GW-3>ornithine</GW-3><GW-4>of</GW-4><GWR-1>),</GWR-1><GWR-2>the</GWR-2><GWR-3>first</GWR-3><GWR-4>and</GWR-4><DW-1>human</DW-1><DW-2>in</DW-2><DW-3>survival</DW-3><DW-4>overall</DW-4><DWR-1>,</DWR-1><DWR-2>thus</DWR-2><DWR-3> <RELW> suggest </RELW> ing</DWR-3><DWR-4>an</DWR-4>
Hyper <RELW> activation </RELW>  of the <GENE> insulin-like growth factor I receptor </GENE> (IGF-IR) contributes to primary <DISEASE> breast cancer </DISEASE> development, but the  <RELW> role </RELW>  of the IGF-IR in tumor metastasis is unclear. <GW-1>the</GW-1><GW-2>of</GW-2><GW-3>Hyper <RELW> activation </RELW> </GW-3><GWR-1></GWR-1><GWR-2>(IGF-IR)</GWR-2><GWR-3>contributes</GWR-3><GWR-4>to</GWR-4><DW-1>primary</DW-1><DW-2>to</DW-2><DW-3>contributes</DW-3><DW-4>(IGF-IR)</DW-4><DWR-1></DWR-1><DWR-2>development,</DWR-2><DWR-3>but</DWR-3><DWR-4>the</DWR-4>
Hyper <RELW> activation </RELW>  of the insulin-like growth factor I receptor (<GENE> IGF-IR </GENE>) contributes to primary <DISEASE> breast cancer </DISEASE> development, but the  <RELW> role </RELW>  of the <GENE> IGF-IR </GENE> in tumor metastasis is unclear. <GW-1>(</GW-1><GW-2>receptor</GW-2><GW-3>I</GW-3><GW-4>factor</GW-4><GWR-1>)</GWR-1><GWR-2>contributes</GWR-2><GWR-3>to</GWR-3><GWR-4>primary</GWR-4><DW-1>primary</DW-1><DW-2>to</DW-2><DW-3>contributes</DW-3><DW-4></GENE>)</DW-4><DWR-1></DWR-1><DWR-2>development,</DWR-2><DWR-3>but</DWR-3><DWR-4>the</DWR-4>
We found that <GENE> IGF-IR </GENE> over <RELW> express </RELW> ion markedly  <RELW> stimulate </RELW> d aggregation in E-cad- <RELW> positive </RELW>  <DISEASE> MCF-7 </DISEASE> <DISEASE> breast cancer </DISEASE> cells, but not in E-cad-negative <DISEASE> MDA-MB-231 </DISEASE> cells. <GW-1>that</GW-1><GW-2>found</GW-2><GW-3>We</GW-3><GWR-1></GWR-1><GWR-2>over <RELW> express </RELW> ion</GWR-2><GWR-3>markedly</GWR-3><GWR-4> <RELW> stimulate </RELW> d</GWR-4><DW-1>E-cad- <RELW> positive </RELW> </DW-1><DW-2>in</DW-2><DW-3>aggregation</DW-3><DW-4> <RELW> stimulate </RELW> d</DW-4><DWR-1></DWR-1><DWR-2><DISEASE></DWR-2><DWR-3>breast</DWR-3><DWR-4>cancer</DWR-4>
All three interferons and TPA  <RELW> enhance </RELW> d the  <RELW> express </RELW> ion of the Mr 180,000 <GENE> carcinoembryonic  <RELW> antigen </RELW>  </GENE> (CEA) and CEA- <RELW> relate </RELW> d TAA recognized by monoclonal  <RELW> antibody </RELW>  B1.1 in both <DISEASE> T47D </DISEASE> and <DISEASE> MCF-7 </DISEASE> human <DISEASE> breast carcinoma </DISEASE> cell lines. <GW-1>180,000</GW-1><GW-2>Mr</GW-2><GW-3>the</GW-3><GW-4>of</GW-4><GWR-1></GWR-1><GWR-2>(CEA)</GWR-2><GWR-3>and</GWR-3><GWR-4>CEA- <RELW> relate </RELW> d</GWR-4><DW-1>both</DW-1><DW-2>in</DW-2><DW-3>B1.1</DW-3><DW-4> <RELW> antibody </RELW> </DW-4><DWR-1></DWR-1><DWR-2>and</DWR-2><DWR-3><DISEASE></DWR-3><DWR-4>MCF-7</DWR-4>
All three interferons and TPA  <RELW> enhance </RELW> d the  <RELW> express </RELW> ion of the Mr 180,000 carcinoembryonic  <RELW> antigen </RELW>  (<GENE> CEA </GENE>) and <GENE> CEA </GENE>- <RELW> relate </RELW> d TAA recognized by monoclonal  <RELW> antibody </RELW>  B1.1 in both <DISEASE> T47D </DISEASE> and <DISEASE> MCF-7 </DISEASE> human <DISEASE> breast carcinoma </DISEASE> cell lines. <GW-1>(</GW-1><GW-2> <RELW> antigen </RELW> </GW-2><GW-3>carcinoembryonic</GW-3><GW-4>180,000</GW-4><GWR-1>)</GWR-1><GWR-2>and</GWR-2><GWR-3><GENE></GWR-3><GWR-4>CEA</GWR-4><DW-1>both</DW-1><DW-2>in</DW-2><DW-3>B1.1</DW-3><DW-4> <RELW> antibody </RELW> </DW-4><DWR-1></DWR-1><DWR-2>and</DWR-2><DWR-3><DISEASE></DWR-3><DWR-4>MCF-7</DWR-4>
All three interferons and TPA  <RELW> enhance </RELW> d the  <RELW> express </RELW> ion of the Mr 180,000 carcinoembryonic  <RELW> antigen </RELW>  (CEA) and <GENE> CEA- <RELW> relate </RELW> d TAA </GENE> recognized by monoclonal  <RELW> antibody </RELW>  B1.1 in both <DISEASE> T47D </DISEASE> and <DISEASE> MCF-7 </DISEASE> human <DISEASE> breast carcinoma </DISEASE> cell lines. <GW-1>and</GW-1><GW-2>(CEA)</GW-2><GW-3> <RELW> antigen </RELW> </GW-3><GW-4>carcinoembryonic</GW-4><GWR-1></GWR-1><GWR-2>recognized</GWR-2><GWR-3>by</GWR-3><GWR-4>monoclonal</GWR-4><DW-1>both</DW-1><DW-2>in</DW-2><DW-3>B1.1</DW-3><DW-4> <RELW> antibody </RELW> </DW-4><DWR-1></DWR-1><DWR-2>and</DWR-2><DWR-3><DISEASE></DWR-3><DWR-4>MCF-7</DWR-4>
In  <RELW> gene </RELW> ral, IFN-gamma was more effective than IFN-alpha, IFN-beta or TPA in  <RELW> augmenting </RELW>  the  <RELW> express </RELW> ion of TAA, CEA and BCA-225, and <GENE> HLA-DR </GENE>  <RELW> express </RELW> ion in <DISEASE> T47D </DISEASE> and <DISEASE> MCF-7 </DISEASE> cells. <GW-1>and</GW-1><GW-2>BCA-225,</GW-2><GW-3>and</GW-3><GW-4>CEA</GW-4><GWR-1></GWR-1><GWR-2> <RELW> express </RELW> ion</GWR-2><GWR-3>in</GWR-3><GWR-4><DISEASE></GWR-4><DW-1>in</DW-1><DW-2> <RELW> express </RELW> ion</DW-2><DW-3></GENE></DW-3><DW-4>HLA-DR</DW-4><DWR-1></DWR-1><DWR-2>and</DWR-2><DWR-3><DISEASE></DWR-3><DWR-4>MCF-7</DWR-4>
In addition, Cd  <RELW> enhance </RELW> d DNA  <RELW> synthesis </RELW>  and <GENE> pS2  <RELW> mRNA </RELW>  </GENE>  <RELW> levels </RELW>  in estrogen (10 pM estradiol) treated <DISEASE> T47D </DISEASE> cells. <GW-1>and</GW-1><GW-2> <RELW> synthesis </RELW> </GW-2><GW-3>DNA</GW-3><GW-4> <RELW> enhance </RELW> d</GW-4><GWR-1></GWR-1><GWR-2> <RELW> levels </RELW> </GWR-2><GWR-3>in</GWR-3><GWR-4>estrogen</GWR-4><DW-1>treated</DW-1><DW-2>estradiol)</DW-2><DW-3>pM</DW-3><DW-4>(10</DW-4><DWR-1></DWR-1><DWR-2>cells.</DWR-2>
E2 but not ICI  <RELW> stimulate </RELW> d <GENE> BMP-6 </GENE>  <RELW> report </RELW> er  <RELW> activity </RELW>  in <DISEASE> breast cancer </DISEASE> cells, whereas the opposite was  <RELW> observe </RELW> d in osteoblast-like cells,  <RELW> associate </RELW> d with  <RELW> lack </RELW>  of AF-2 dependence of the response, and absent intranuclear localization of ERalpha,  <RELW> suggest </RELW> ing the  <RELW> involve </RELW> ment of a distinct ERalpha-dependent response mechanism in osteoblasts. <GW-1> <RELW> stimulate </RELW> d</GW-1><GW-2>ICI</GW-2><GW-3>not</GW-3><GW-4>but</GW-4><GWR-1></GWR-1><GWR-2> <RELW> report </RELW> er</GWR-2><GWR-3> <RELW> activity </RELW> </GWR-3><GWR-4>in</GWR-4><DW-1>in</DW-1><DW-2> <RELW> activity </RELW> </DW-2><DW-3> <RELW> report </RELW> er</DW-3><DW-4></GENE></DW-4><DWR-1></DWR-1><DWR-2>cells,</DWR-2><DWR-3>whereas</DWR-3><DWR-4>the</DWR-4>
E2, but not ICI,  <RELW> stimulate </RELW> d BMP-6  <RELW> report </RELW> er  <RELW> activity </RELW>  by approximately 100% in <DISEASE> MCF-7 </DISEASE>, T47-D cells, and HepG2 cells when  <RELW> transfected </RELW>  with <GENE> ERalpha </GENE>. <GW-1>with</GW-1><GW-2> <RELW> transfected </RELW> </GW-2><GW-3>when</GW-3><GW-4>cells</GW-4><GWR-1>.</GWR-1><DW-1>in</DW-1><DW-2>100%</DW-2><DW-3>approximately</DW-3><DW-4>by</DW-4><DWR-1>,</DWR-1><DWR-2>T47-D</DWR-2><DWR-3>cells,</DWR-3><DWR-4>and</DWR-4>
We  <RELW> report </RELW>  that transfection of <GENE> insulin-like growth factor-binding  <RELW> protein </RELW> -3 </GENE> (IGFBP-3) cDNA in human <DISEASE> breast cancer </DISEASE> cell lines  <RELW> express </RELW> ing either mutant p53 (<DISEASE> T47D </DISEASE>) or wild-type p53 (<DISEASE> MCF-7 </DISEASE>)  <RELW> induce </RELW> s apoptosis. <GW-1>of</GW-1><GW-2>transfection</GW-2><GW-3>that</GW-3><GW-4> <RELW> report </RELW> </GW-4><GWR-1></GWR-1><GWR-2>(IGFBP-3)</GWR-2><GWR-3>cDNA</GWR-3><GWR-4>in</GWR-4><DW-1>human</DW-1><DW-2>in</DW-2><DW-3>cDNA</DW-3><DW-4>(IGFBP-3)</DW-4><DWR-1></DWR-1><DWR-2>cell</DWR-2><DWR-3>lines</DWR-3><DWR-4> <RELW> express </RELW> ing</DWR-4>
We  <RELW> report </RELW>  that transfection of insulin-like growth factor-binding  <RELW> protein </RELW> -3 (<GENE> IGFBP-3 </GENE>) cDNA in human <DISEASE> breast cancer </DISEASE> cell lines  <RELW> express </RELW> ing either mutant p53 (<DISEASE> T47D </DISEASE>) or wild-type p53 (<DISEASE> MCF-7 </DISEASE>)  <RELW> induce </RELW> s apoptosis. <GW-1>(</GW-1><GW-2> <RELW> protein </RELW> -3</GW-2><GW-3>factor-binding</GW-3><GW-4>growth</GW-4><GWR-1>)</GWR-1><GWR-2>cDNA</GWR-2><GWR-3>in</GWR-3><GWR-4>human</GWR-4><DW-1>human</DW-1><DW-2>in</DW-2><DW-3>cDNA</DW-3><DW-4></GENE>)</DW-4><DWR-1></DWR-1><DWR-2>cell</DWR-2><DWR-3>lines</DWR-3><DWR-4> <RELW> express </RELW> ing</DWR-4>
In <DISEASE> MCF-7 </DISEASE>, an  <RELW> increase </RELW>  in Bad and Bax  <RELW> protein </RELW>   <RELW> express </RELW> ion and a  <RELW> decrease </RELW>  in <GENE> Bcl-x(L)  <RELW> protein </RELW>  </GENE> and Bcl-2  <RELW> protein </RELW>  and  <RELW> mRNA </RELW>  were  <RELW> observe </RELW> d. <GW-1>in</GW-1><GW-2> <RELW> decrease </RELW> </GW-2><GW-3>a</GW-3><GW-4>and</GW-4><GWR-1></GWR-1><GWR-2>and</GWR-2><GWR-3>Bcl-2</GWR-3><GWR-4> <RELW> protein </RELW> </GWR-4><DW-1>In</DW-1><DWR-1>,</DWR-1><DWR-2>an</DWR-2><DWR-3> <RELW> increase </RELW> </DWR-3><DWR-4>in</DWR-4>
In <DISEASE> MCF-7 </DISEASE>, an  <RELW> increase </RELW>  in Bad and Bax  <RELW> protein </RELW>   <RELW> express </RELW> ion and a  <RELW> decrease </RELW>  in Bcl-x(L)  <RELW> protein </RELW>  and <GENE> Bcl-2  <RELW> protein </RELW>  </GENE> and  <RELW> mRNA </RELW>  were  <RELW> observe </RELW> d. <GW-1>and</GW-1><GW-2> <RELW> protein </RELW> </GW-2><GW-3>Bcl-x(L)</GW-3><GW-4>in</GW-4><GWR-1></GWR-1><GWR-2>and</GWR-2><GWR-3> <RELW> mRNA </RELW> </GWR-3><GWR-4>were</GWR-4><DW-1>In</DW-1><DWR-1>,</DWR-1><DWR-2>an</DWR-2><DWR-3> <RELW> increase </RELW> </DWR-3><DWR-4>in</DWR-4>
In <DISEASE> MCF-7 </DISEASE>, an  <RELW> increase </RELW>  in <GENE> Bad </GENE> and Bax  <RELW> protein </RELW>   <RELW> express </RELW> ion and a  <RELW> decrease </RELW>  in Bcl-x(L)  <RELW> protein </RELW>  and Bcl-2  <RELW> protein </RELW>  and  <RELW> mRNA </RELW>  were  <RELW> observe </RELW> d. <GW-1>in</GW-1><GW-2> <RELW> increase </RELW> </GW-2><GW-3>an</GW-3><GW-4></DISEASE>,</GW-4><GWR-1></GWR-1><GWR-2>and</GWR-2><GWR-3>Bax</GWR-3><GWR-4> <RELW> protein </RELW> </GWR-4><DW-1>In</DW-1><DWR-1>,</DWR-1><DWR-2>an</DWR-2><DWR-3> <RELW> increase </RELW> </DWR-3><DWR-4>in</DWR-4>
In <DISEASE> MCF-7 </DISEASE>, an  <RELW> increase </RELW>  in <GENE> Bad </GENE> and Bax  <RELW> protein </RELW>   <RELW> express </RELW> ion and a  <RELW> decrease </RELW>  in Bcl-x(L)  <RELW> protein </RELW>  and Bcl-2  <RELW> protein </RELW>  and  <RELW> mRNA </RELW>  were  <RELW> observe </RELW> d. <GW-1>in</GW-1><GW-2> <RELW> increase </RELW> </GW-2><GW-3>an</GW-3><GW-4></DISEASE>,</GW-4><GWR-1></GWR-1><GWR-2>and</GWR-2><GWR-3>Bax</GWR-3><GWR-4> <RELW> protein </RELW> </GWR-4><DW-1>In</DW-1><DWR-1>,</DWR-1><DWR-2>an</DWR-2><DWR-3> <RELW> increase </RELW> </DWR-3><DWR-4>in</DWR-4>
In <DISEASE> MCF-7 </DISEASE>, an  <RELW> increase </RELW>  in Bad and <GENE> Bax  <RELW> protein </RELW>  </GENE>  <RELW> express </RELW> ion and a  <RELW> decrease </RELW>  in Bcl-x(L)  <RELW> protein </RELW>  and Bcl-2  <RELW> protein </RELW>  and  <RELW> mRNA </RELW>  were  <RELW> observe </RELW> d. <GW-1>and</GW-1><GW-2>Bad</GW-2><GW-3>in</GW-3><GW-4> <RELW> increase </RELW> </GW-4><GWR-1></GWR-1><GWR-2> <RELW> express </RELW> ion</GWR-2><GWR-3>and</GWR-3><GWR-4>a</GWR-4><DW-1>In</DW-1><DWR-1>,</DWR-1><DWR-2>an</DWR-2><DWR-3> <RELW> increase </RELW> </DWR-3><DWR-4>in</DWR-4>
In <DISEASE> T47D </DISEASE>, Bax and <GENE> Bad  <RELW> protein </RELW> s </GENE> were  <RELW> up-regulate </RELW> d; Bcl-2  <RELW> protein </RELW>  is undetectable in these cells. <GW-1>and</GW-1><GW-2>Bax</GW-2><GW-3></DISEASE>,</GW-3><GW-4>T47D</GW-4><GWR-1></GWR-1><GWR-2>were</GWR-2><GWR-3> <RELW> up-regulate </RELW> d;</GWR-3><GWR-4>Bcl-2</GWR-4><DW-1>In</DW-1><DWR-1>,</DWR-1><DWR-2>Bax</DWR-2><DWR-3>and</DWR-3><DWR-4><GENE></DWR-4>
In <DISEASE> T47D </DISEASE>, <GENE> Bax </GENE> and Bad  <RELW> protein </RELW> s were  <RELW> up-regulate </RELW> d; Bcl-2  <RELW> protein </RELW>  is undetectable in these cells. <GW-1></DISEASE>,</GW-1><GW-2>T47D</GW-2><GW-3><DISEASE></GW-3><GW-4>In</GW-4><GWR-1></GWR-1><GWR-2>and</GWR-2><GWR-3>Bad</GWR-3><GWR-4> <RELW> protein </RELW> s</GWR-4><DW-1>In</DW-1><DWR-1>,</DWR-1><DWR-2><GENE></DWR-2><DWR-3>Bax</DWR-3><DWR-4></GENE></DWR-4>
 <RELW> Transfection </RELW>  of <GENE> IGFBP-3 </GENE>  <RELW> increase </RELW> d the radiosensitivity of <DISEASE> T47D </DISEASE> and  <RELW> increase </RELW> d IR- <RELW> induce </RELW> d apoptosis but did not effect a rapid G(1) arrest. <GW-1>of</GW-1><GW-2> <RELW> Transfection </RELW> </GW-2><GWR-1></GWR-1><GWR-2> <RELW> increase </RELW> d</GWR-2><GWR-3>the</GWR-3><GWR-4>radiosensitivity</GWR-4><DW-1>of</DW-1><DW-2>radiosensitivity</DW-2><DW-3>the</DW-3><DW-4> <RELW> increase </RELW> d</DW-4><DWR-1></DWR-1><DWR-2>and</DWR-2><DWR-3> <RELW> increase </RELW> d</DWR-3><DWR-4>IR- <RELW> induce </RELW> d</DWR-4>
HGF  <RELW> induce </RELW> s <GENE> Dgk </GENE>  <RELW> activation </RELW>  in <DISEASE> MDA-MB-231 </DISEASE> cells that is required for cell invasiveness. <GW-1> <RELW> induce </RELW> s</GW-1><GW-2>HGF</GW-2><GWR-1></GWR-1><GWR-2> <RELW> activation </RELW> </GWR-2><GWR-3>in</GWR-3><GWR-4><DISEASE></GWR-4><DW-1>in</DW-1><DW-2> <RELW> activation </RELW> </DW-2><DW-3></GENE></DW-3><DW-4>Dgk</DW-4><DWR-1></DWR-1><DWR-2>cells</DWR-2><DWR-3>that</DWR-3><DWR-4>is</DWR-4>
Complete response of brain metastases from <DISEASE> breast cancer </DISEASE> over <RELW> express </RELW> ing <GENE> Her-2/neu </GENE> to radiation and concurrent Lapatinib and Capecitabine. <GW-1>over <RELW> express </RELW> ing</GW-1><GW-2></DISEASE></GW-2><GW-3>cancer</GW-3><GW-4>breast</GW-4><GWR-1></GWR-1><GWR-2>to</GWR-2><GWR-3>radiation</GWR-3><GWR-4>and</GWR-4><DW-1>from</DW-1><DW-2>metastases</DW-2><DW-3>brain</DW-3><DW-4>of</DW-4><DWR-1></DWR-1><DWR-2>over <RELW> express </RELW> ing</DWR-2><DWR-3><GENE></DWR-3><DWR-4>Her-2/neu</DWR-4>
Increased frequency of long <GENE> androgen receptor CAG  <RELW> repeat </RELW> s </GENE> in <DISEASE> male <DISEASE> breast cancers </DISEASE> . <GW-1>long</GW-1><GW-2>of</GW-2><GW-3>frequency</GW-3><GW-4>Increased</GW-4><GWR-1></GWR-1><GWR-2>in</GWR-2><GWR-3><DISEASE></GWR-3><GWR-4>male</GWR-4><DW-1>in</DW-1><DW-2></GENE></DW-2><DW-3> <RELW> repeat </RELW> s</DW-3><DW-4>CAG</DW-4><DWR-1></DWR-1><DWR-2>.</DWR-2>
Stimulation of <DISEASE> SKBR3 </DISEASE> cells and HCII RI#11 mo <RELW> use </RELW>  mammary epithelial cells  <RELW> express </RELW> ing the human erbB-2 with EGF  <RELW> led </RELW>  to an  <RELW> increase </RELW>  in scFv(<GENE> FRP5 </GENE>)-ETA  <RELW> activity </RELW> ,  <RELW> show </RELW> ing that the EGF- <RELW> induce </RELW> d  <RELW> activation </RELW>  of erbB-2 can potentiate the action of the erbB-2-directed toxin. <GW-1>scFv(</GW-1><GW-2>in</GW-2><GW-3> <RELW> increase </RELW> </GW-3><GW-4>an</GW-4><GWR-1>)-ETA</GWR-1><GWR-2> <RELW> activity </RELW> ,</GWR-2><GWR-3> <RELW> show </RELW> ing</GWR-3><GWR-4>that</GWR-4><DW-1>of</DW-1><DW-2>Stimulation</DW-2><DWR-1></DWR-1><DWR-2>cells</DWR-2><DWR-3>and</DWR-3><DWR-4>HCII</DWR-4>
Stimulation of <DISEASE> SKBR3 </DISEASE> cells and HCII RI#11 mo <RELW> use </RELW>  mammary epithelial cells  <RELW> express </RELW> ing the human <GENE> erbB-2 </GENE> with EGF  <RELW> led </RELW>  to an  <RELW> increase </RELW>  in scFv(FRP5)-ETA  <RELW> activity </RELW> ,  <RELW> show </RELW> ing that the EGF- <RELW> induce </RELW> d  <RELW> activation </RELW>  of <GENE> erbB-2 </GENE> can potentiate the action of the <GENE> erbB-2 </GENE>-directed toxin. <GW-1>human</GW-1><GW-2>the</GW-2><GW-3> <RELW> express </RELW> ing</GW-3><GW-4>cells</GW-4><GWR-1></GWR-1><GWR-2>with</GWR-2><GWR-3>EGF</GWR-3><GWR-4> <RELW> led </RELW> </GWR-4><DW-1>of</DW-1><DW-2>Stimulation</DW-2><DWR-1></DWR-1><DWR-2>cells</DWR-2><DWR-3>and</DWR-3><DWR-4>HCII</DWR-4>
Stimulation of <DISEASE> SKBR3 </DISEASE> cells and HCII RI#11 mo <RELW> use </RELW>  mammary epithelial cells  <RELW> express </RELW> ing the human erbB-2 with EGF  <RELW> led </RELW>  to an  <RELW> increase </RELW>  in <GENE> scFv </GENE>(FRP5)-ETA  <RELW> activity </RELW> ,  <RELW> show </RELW> ing that the EGF- <RELW> induce </RELW> d  <RELW> activation </RELW>  of erbB-2 can potentiate the action of the erbB-2-directed toxin. <GW-1>in</GW-1><GW-2> <RELW> increase </RELW> </GW-2><GW-3>an</GW-3><GW-4>to</GW-4><GWR-1>(FRP5)-ETA</GWR-1><GWR-2> <RELW> activity </RELW> ,</GWR-2><GWR-3> <RELW> show </RELW> ing</GWR-3><GWR-4>that</GWR-4><DW-1>of</DW-1><DW-2>Stimulation</DW-2><DWR-1></DWR-1><DWR-2>cells</DWR-2><DWR-3>and</DWR-3><DWR-4>HCII</DWR-4>
By using 5' deletion mutant  <RELW> construct </RELW> s of <GENE> MMP-2  <RELW> promote </RELW> r </GENE>, we  <RELW> show </RELW> ed that deletion of the region  <RELW> contain </RELW> ing activator  <RELW> protein </RELW> -1 (AP-1) site  <RELW> ca <RELW> use </RELW>  </RELW> d the greatest  <RELW> reduction </RELW>  of <GENE> MMP-2  <RELW> promote </RELW> r </GENE>  <RELW> activity </RELW>  both in MKK6- and H-Ras- <RELW> activate </RELW> d <DISEASE> MCF10A </DISEASE> cells,  <RELW> suggest </RELW> ing that the AP-1 binding site is critical for the <GENE> MMP-2  <RELW> promote </RELW> r </GENE>  <RELW> activation </RELW> . <GW-1>of</GW-1><GW-2> <RELW> construct </RELW> s</GW-2><GW-3>mutant</GW-3><GW-4>deletion</GW-4><GWR-1>,</GWR-1><GWR-2>we</GWR-2><GWR-3> <RELW> show </RELW> ed</GWR-3><GWR-4>that</GWR-4><DW-1>H-Ras- <RELW> activate </RELW> d</DW-1><DW-2>and</DW-2><DW-3>MKK6-</DW-3><DW-4>in</DW-4><DWR-1></DWR-1><DWR-2>cells,</DWR-2><DWR-3> <RELW> suggest </RELW> ing</DWR-3><DWR-4>that</DWR-4>
Activation of <GENE> ATF2 </GENE>, which depended on p38  <RELW> activity </RELW> , was crucial for MMP-2  <RELW> promote </RELW> r  <RELW> activity </RELW>  as well as induction of invasive and migrative phenotypes in <DISEASE> MCF10A </DISEASE> cells. <GW-1>of</GW-1><GW-2>Activation</GW-2><GWR-1>,</GWR-1><GWR-2>which</GWR-2><GWR-3>depended</GWR-3><GWR-4>on</GWR-4><DW-1>in</DW-1><DW-2>phenotypes</DW-2><DW-3>migrative</DW-3><DW-4>and</DW-4><DWR-1></DWR-1><DWR-2>cells.</DWR-2>
It has been  <RELW> show </RELW> n recently that 17beta-estradiol (E2) can  <RELW> stimulate </RELW>  the Src/p21ras/mitogen- <RELW> activate </RELW> d  <RELW> protein </RELW>  kinase pathway in <DISEASE> breast cancer </DISEASE>  cells, and this effect is supposed to mediate the E2- <RELW> induce </RELW> d  <RELW> stimulation </RELW>  of <DISEASE> breast cancer </DISEASE>  cell proliferation, possibly via  <RELW> activation </RELW>  of the c-fos and <GENE> c-jun early  <RELW> gene </RELW> s </GENE> or of  <RELW> gene </RELW> s  <RELW> involve </RELW> d in cell cycle  <RELW> control </RELW> . <GW-1>and</GW-1><GW-2>c-fos</GW-2><GW-3>the</GW-3><GW-4>of</GW-4><GWR-1></GWR-1><GWR-2>or</GWR-2><GWR-3>of</GWR-3><GWR-4> <RELW> gene </RELW> s</GWR-4><DW-1>in</DW-1><DW-2>pathway</DW-2><DW-3>kinase</DW-3><DW-4> <RELW> protein </RELW> </DW-4><DWR-1></DWR-1><DWR-2></DWR-2><DWR-3>cells,</DWR-3><DWR-4>and</DWR-4>
It has been  <RELW> show </RELW> n recently that 17beta-estradiol (E2) can  <RELW> stimulate </RELW>  the Src/p21ras/mitogen- <RELW> activate </RELW> d  <RELW> protein </RELW>  kinase pathway in <DISEASE> breast cancer </DISEASE>  cells, and this effect is supposed to mediate the E2- <RELW> induce </RELW> d  <RELW> stimulation </RELW>  of <DISEASE> breast cancer </DISEASE>  cell proliferation, possibly via  <RELW> activation </RELW>  of the <GENE> c-fos </GENE> and c-jun early  <RELW> gene </RELW> s or of  <RELW> gene </RELW> s  <RELW> involve </RELW> d in cell cycle  <RELW> control </RELW> . <GW-1>the</GW-1><GW-2>of</GW-2><GW-3> <RELW> activation </RELW> </GW-3><GW-4>via</GW-4><GWR-1></GWR-1><GWR-2>and</GWR-2><GWR-3>c-jun</GWR-3><GWR-4>early</GWR-4><DW-1>in</DW-1><DW-2>pathway</DW-2><DW-3>kinase</DW-3><DW-4> <RELW> protein </RELW> </DW-4><DWR-1></DWR-1><DWR-2></DWR-2><DWR-3>cells,</DWR-3><DWR-4>and</DWR-4>
It has been  <RELW> show </RELW> n recently that 17beta-estradiol (E2) can  <RELW> stimulate </RELW>  the <GENE> Src/p21ras/mitogen- <RELW> activate </RELW> d  <RELW> protein </RELW>  kinase </GENE> pathway in <DISEASE> breast cancer </DISEASE>  cells, and this effect is supposed to mediate the E2- <RELW> induce </RELW> d  <RELW> stimulation </RELW>  of <DISEASE> breast cancer </DISEASE>  cell proliferation, possibly via  <RELW> activation </RELW>  of the c-fos and c-jun early  <RELW> gene </RELW> s or of  <RELW> gene </RELW> s  <RELW> involve </RELW> d in cell cycle  <RELW> control </RELW> . <GW-1>the</GW-1><GW-2> <RELW> stimulate </RELW> </GW-2><GW-3>can</GW-3><GW-4>(E2)</GW-4><GWR-1></GWR-1><GWR-2>pathway</GWR-2><GWR-3>in</GWR-3><GWR-4><DISEASE></GWR-4><DW-1>in</DW-1><DW-2>pathway</DW-2><DW-3></GENE></DW-3><DW-4>kinase</DW-4><DWR-1></DWR-1><DWR-2></DWR-2><DWR-3>cells,</DWR-3><DWR-4>and</DWR-4>
We now  <RELW> show </RELW>  that the MDA468 <DISEASE> breast cancer </DISEASE> cells  <RELW> express </RELW>  the  <RELW> mRNA </RELW>  for the EGF-like molecule, transforming growth factor-alpha (TGF-alpha), and demonstrate that TPA or EGF  <RELW> ca <RELW> use </RELW>  </RELW>  an  <RELW> accumulation </RELW>  of both EGF receptor and <GENE> TGF-alpha  <RELW> mRNA </RELW>  </GENE>. <GW-1>and</GW-1><GW-2>receptor</GW-2><GW-3>EGF</GW-3><GW-4>both</GW-4><GWR-1>.</GWR-1><DW-1>MDA468</DW-1><DW-2>the</DW-2><DW-3>that</DW-3><DW-4> <RELW> show </RELW> </DW-4><DWR-1></DWR-1><DWR-2>cells</DWR-2><DWR-3> <RELW> express </RELW> </DWR-3><DWR-4>the</DWR-4>
It has, however, been  <RELW> report </RELW> ed that  <RELW> express </RELW> ion of <GENE> connexin26 (Cx26)  <RELW> protein </RELW>  </GENE> is  <RELW> induce </RELW> d in human <DISEASE> ductal carcinomas </DISEASE> of the breast and that its amount  <RELW> increase </RELW> s in proportion to the grade of malignancy. <GW-1>of</GW-1><GW-2> <RELW> express </RELW> ion</GW-2><GW-3>that</GW-3><GW-4> <RELW> report </RELW> ed</GW-4><GWR-1></GWR-1><GWR-2>is</GWR-2><GWR-3> <RELW> induce </RELW> d</GWR-3><GWR-4>in</GWR-4><DW-1>human</DW-1><DW-2>in</DW-2><DW-3> <RELW> induce </RELW> d</DW-3><DW-4>is</DW-4><DWR-1></DWR-1><DWR-2>of</DWR-2><DWR-3>the</DWR-3><DWR-4>breast</DWR-4>
Our  <RELW> result </RELW> s strongly  <RELW> suggest </RELW>  that the induction of <GENE> Cx26  <RELW> protein </RELW>  </GENE>  <RELW> observe </RELW> d in human <DISEASE> <DISEASE> breast cancer </DISEASE>s </DISEASE> ,  <RELW> report </RELW> ed previously, may not be very relevant to the development of <DISEASE> <DISEASE> breast cancer </DISEASE>s </DISEASE> , and that Cx26 can  <RELW> function </RELW>  as a tumor  <RELW> suppress </RELW> or in <DISEASE> breast cancer </DISEASE> cells. <GW-1>of</GW-1><GW-2>induction</GW-2><GW-3>the</GW-3><GW-4>that</GW-4><GWR-1></GWR-1><GWR-2> <RELW> observe </RELW> d</GWR-2><GWR-3>in</GWR-3><GWR-4>human</GWR-4><DW-1>human</DW-1><DW-2>in</DW-2><DW-3> <RELW> observe </RELW> d</DW-3><DW-4></GENE></DW-4><DWR-1>s</DWR-1>
These  <RELW> result </RELW> s support the hypothesis that <GENE> EMSY </GENE> over <RELW> express </RELW> ion can  <RELW> play </RELW>  a  <RELW> role </RELW>  in the  <RELW> gene </RELW> sis of human <DISEASE> breast cancer </DISEASE>. <GW-1>that</GW-1><GW-2>hypothesis</GW-2><GW-3>the</GW-3><GW-4>support</GW-4><GWR-1></GWR-1><GWR-2>over <RELW> express </RELW> ion</GWR-2><GWR-3>can</GWR-3><GWR-4> <RELW> play </RELW> </GWR-4><DW-1>human</DW-1><DW-2>of</DW-2><DW-3> <RELW> gene </RELW> sis</DW-3><DW-4>the</DW-4><DWR-1>.</DWR-1>
In this study we  <RELW> show </RELW>  that oestradiol  <RELW> decrease </RELW> d secreted <GENE> sVEGFR-1 </GENE>,  <RELW> increase </RELW> d secreted VEGF, and  <RELW> decrease </RELW> d the ratio of <GENE> sVEGFR-1 </GENE>/VEGF in <DISEASE> MCF-7 </DISEASE> human <DISEASE> breast cancer </DISEASE> cells. <GW-1>secreted</GW-1><GW-2> <RELW> decrease </RELW> d</GW-2><GW-3>oestradiol</GW-3><GW-4>that</GW-4><GWR-1>,</GWR-1><GWR-2> <RELW> increase </RELW> d</GWR-2><GWR-3>secreted</GWR-3><GWR-4>VEGF,</GWR-4><DW-1>in</DW-1><DW-2></GENE>/VEGF</DW-2><DW-3>sVEGFR-1</DW-3><DW-4><GENE></DW-4><DWR-1></DWR-1><DWR-2>human</DWR-2><DWR-3><DISEASE></DWR-3><DWR-4>breast</DWR-4>
In this study we  <RELW> show </RELW>  that oestradiol  <RELW> decrease </RELW> d secreted s<GENE> VEGF </GENE>R-1,  <RELW> increase </RELW> d secreted <GENE> VEGF </GENE>, and  <RELW> decrease </RELW> d the ratio of s<GENE> VEGF </GENE>R-1/<GENE> VEGF </GENE> in <DISEASE> MCF-7 </DISEASE> human <DISEASE> breast cancer </DISEASE> cells. <GW-1>s</GW-1><GW-2>secreted</GW-2><GW-3> <RELW> decrease </RELW> d</GW-3><GW-4>oestradiol</GW-4><GWR-1>R-1,</GWR-1><GWR-2> <RELW> increase </RELW> d</GWR-2><GWR-3>secreted</GWR-3><GWR-4><GENE></GWR-4><DW-1>in</DW-1><DW-2></GENE></DW-2><DW-3>VEGF</DW-3><DW-4></GENE>R-1/<GENE></DW-4><DWR-1></DWR-1><DWR-2>human</DWR-2><DWR-3><DISEASE></DWR-3><DWR-4>breast</DWR-4>
The synergistic action of unopposed oestrogen and leptin, compounded by  <RELW> increasing </RELW>  <GENE> insulin </GENE>, cortisol and xeno-oestrogen exposure directly initiate,  <RELW> promote </RELW>  and exacerbate obesity, type 2 diabetes, uterine overgrowth, prostatic enlargement, prostate cancer and <DISEASE> breast cancer </DISEASE>. <GW-1> <RELW> increasing </RELW> </GW-1><GW-2>by</GW-2><GW-3>compounded</GW-3><GW-4>leptin,</GW-4><GWR-1>,</GWR-1><GWR-2>cortisol</GWR-2><GWR-3>and</GWR-3><GWR-4>xeno-oestrogen</GWR-4><DW-1>and</DW-1><DW-2>cancer</DW-2><DW-3>prostate</DW-3><DW-4>enlargement,</DW-4><DWR-1>.</DWR-1>
Activation of <GENE> PI3K/Akt </GENE> signaling and hormone resistance in <DISEASE> breast cancer </DISEASE>. <GW-1>of</GW-1><GW-2>Activation</GW-2><GWR-1></GWR-1><GWR-2>signaling</GWR-2><GWR-3>and</GWR-3><GWR-4>hormone</GWR-4><DW-1>in</DW-1><DW-2>resistance</DW-2><DW-3>hormone</DW-3><DW-4>and</DW-4><DWR-1>.</DWR-1>
Recent studies  <RELW> show </RELW>  that aberrant  <RELW> activation </RELW>  of <GENE> Akt </GENE> in <DISEASE> breast carcinoma </DISEASE> is  <RELW> associate </RELW> d with a poor prognosis and resistance to endocrine therapy and chemotherapy. <GW-1>of</GW-1><GW-2> <RELW> activation </RELW> </GW-2><GW-3>aberrant</GW-3><GW-4>that</GW-4><GWR-1></GWR-1><GWR-2>in</GWR-2><GWR-3><DISEASE></GWR-3><GWR-4>breast</GWR-4><DW-1>in</DW-1><DW-2></GENE></DW-2><DW-3>Akt</DW-3><DW-4><GENE></DW-4><DWR-1></DWR-1><DWR-2>is</DWR-2><DWR-3> <RELW> associate </RELW> d</DWR-3><DWR-4>with</DWR-4>
These  <RELW> find </RELW> ings therefore  <RELW> suggest </RELW>  that <GENE> Akt </GENE>  <RELW> activation </RELW>   <RELW> induce </RELW> s endocrine resistance in <DISEASE> metastatic <DISEASE> breast cancer </DISEASE> , irrespective of the kind of endocrine agents that were administered. <GW-1>that</GW-1><GW-2> <RELW> suggest </RELW> </GW-2><GW-3>therefore</GW-3><GW-4> <RELW> find </RELW> ings</GW-4><GWR-1></GWR-1><GWR-2> <RELW> activation </RELW> </GWR-2><GWR-3> <RELW> induce </RELW> s</GWR-3><GWR-4>endocrine</GWR-4><DW-1>in</DW-1><DW-2>resistance</DW-2><DW-3>endocrine</DW-3><DW-4> <RELW> induce </RELW> s</DW-4><DWR-1></DWR-1><DWR-2>,</DWR-2><DWR-3>irrespective</DWR-3><DWR-4>of</DWR-4>
Our  <RELW> find </RELW> ings  <RELW> indicate </RELW>  that the  <RELW> activation </RELW>  of <GENE> Akt </GENE> in the downstream pathway of HER2  <RELW> play </RELW> s an important  <RELW> role </RELW>  in resistance to endocrine therapy for <DISEASE> breast cancer </DISEASE>. <GW-1>of</GW-1><GW-2> <RELW> activation </RELW> </GW-2><GW-3>the</GW-3><GW-4>that</GW-4><GWR-1></GWR-1><GWR-2>in</GWR-2><GWR-3>the</GWR-3><GWR-4>downstream</GWR-4><DW-1>for</DW-1><DW-2>therapy</DW-2><DW-3>endocrine</DW-3><DW-4>to</DW-4><DWR-1>.</DWR-1>
Our  <RELW> find </RELW> ings  <RELW> suggest </RELW>  that p<GENE> Akt </GENE> may be a  <RELW> use </RELW> ful predictor of resistance to endocrine therapy for <DISEASE> breast cancer </DISEASE>, while also  <RELW> suggest </RELW> ing that the  <RELW> inhibition </RELW>  of <GENE> Akt </GENE> may  <RELW> increase </RELW>  the efficacy of endocrine therapy. <GW-1>p</GW-1><GW-2>that</GW-2><GW-3> <RELW> suggest </RELW> </GW-3><GW-4> <RELW> find </RELW> ings</GW-4><GWR-1></GWR-1><GWR-2>may</GWR-2><GWR-3>be</GWR-3><GWR-4>a</GWR-4><DW-1>for</DW-1><DW-2>therapy</DW-2><DW-3>endocrine</DW-3><DW-4>to</DW-4><DWR-1>,</DWR-1><DWR-2>while</DWR-2><DWR-3>also</DWR-3><DWR-4> <RELW> suggest </RELW> ing</DWR-4>
Decreased  <RELW> express </RELW> ion of miR-342 in the therapeutically challenging triple-negative <DISEASE> breast tumours </DISEASE>,  <RELW> increase </RELW> d miR-342  <RELW> express </RELW> ion in the luminal B tumours, and  <RELW> downregulated </RELW>  <GENE> miR-520g </GENE> in ER and PR- <RELW> positive </RELW>  tumours  <RELW> indicate </RELW> s that not only is dysregulated miRNA  <RELW> express </RELW> ion a  <RELW> marker </RELW>  for poorer prognosis <DISEASE> breast cancer </DISEASE>, but that it could also present an attractive target for therapeutic intervention. <GW-1> <RELW> downregulated </RELW> </GW-1><GW-2>and</GW-2><GW-3>tumours,</GW-3><GW-4>B</GW-4><GWR-1></GWR-1><GWR-2>in</GWR-2><GWR-3>ER</GWR-3><GWR-4>and</GWR-4><DW-1>triple-negative</DW-1><DW-2>challenging</DW-2><DW-3>therapeutically</DW-3><DW-4>the</DW-4><DWR-1>,</DWR-1><DWR-2> <RELW> increase </RELW> d</DWR-2><DWR-3>miR-342</DWR-3><DWR-4> <RELW> express </RELW> ion</DWR-4>
Decreased  <RELW> express </RELW> ion of <GENE> miR-342 </GENE> in the therapeutically challenging triple-negative <DISEASE> breast tumours </DISEASE>,  <RELW> increase </RELW> d <GENE> miR-342 </GENE>  <RELW> express </RELW> ion in the luminal B tumours, and  <RELW> downregulated </RELW>  miR-520g in ER and PR- <RELW> positive </RELW>  tumours  <RELW> indicate </RELW> s that not only is dysregulated miRNA  <RELW> express </RELW> ion a  <RELW> marker </RELW>  for poorer prognosis <DISEASE> breast cancer </DISEASE>, but that it could also present an attractive target for therapeutic intervention. <GW-1>of</GW-1><GW-2> <RELW> express </RELW> ion</GW-2><GW-3>Decreased</GW-3><GWR-1></GWR-1><GWR-2>in</GWR-2><GWR-3>the</GWR-3><GWR-4>therapeutically</GWR-4><DW-1>triple-negative</DW-1><DW-2>challenging</DW-2><DW-3>therapeutically</DW-3><DW-4>the</DW-4><DWR-1>,</DWR-1><DWR-2> <RELW> increase </RELW> d</DWR-2><DWR-3><GENE></DWR-3><DWR-4>miR-342</DWR-4>
Decreased  <RELW> express </RELW> ion of <GENE> miR-342 </GENE> in the therapeutically challenging triple-negative <DISEASE> breast tumours </DISEASE>,  <RELW> increase </RELW> d <GENE> miR-342 </GENE>  <RELW> express </RELW> ion in the luminal B tumours, and  <RELW> downregulated </RELW>  miR-520g in ER and PR- <RELW> positive </RELW>  tumours  <RELW> indicate </RELW> s that not only is dysregulated miRNA  <RELW> express </RELW> ion a  <RELW> marker </RELW>  for poorer prognosis <DISEASE> breast cancer </DISEASE>, but that it could also present an attractive target for therapeutic intervention. <GW-1>of</GW-1><GW-2> <RELW> express </RELW> ion</GW-2><GW-3>Decreased</GW-3><GWR-1></GWR-1><GWR-2>in</GWR-2><GWR-3>the</GWR-3><GWR-4>therapeutically</GWR-4><DW-1>triple-negative</DW-1><DW-2>challenging</DW-2><DW-3>therapeutically</DW-3><DW-4>the</DW-4><DWR-1>,</DWR-1><DWR-2> <RELW> increase </RELW> d</DWR-2><DWR-3><GENE></DWR-3><DWR-4>miR-342</DWR-4>
In nuclear run-on assays, 17beta-estradiol (E2)  <RELW> increase </RELW> d the rate of <GENE> Tf  <RELW> gene </RELW>  </GENE>  <RELW> express </RELW> ion approximately 3-fold within 1 h after treatment and  <RELW> report </RELW> er  <RELW> gene </RELW>   <RELW> activity </RELW>  was also  <RELW> induce </RELW> d in <DISEASE> MCF-7 </DISEASE> cells  <RELW> transfected </RELW>  with a  <RELW> construct </RELW>   <RELW> contain </RELW> ing a -3600 to +39 <GENE> Tf  <RELW> gene </RELW>  </GENE>  <RELW> promote </RELW> r insert. <GW-1>of</GW-1><GW-2>rate</GW-2><GW-3>the</GW-3><GW-4> <RELW> increase </RELW> d</GW-4><GWR-1></GWR-1><GWR-2> <RELW> express </RELW> ion</GWR-2><GWR-3>approximately</GWR-3><GWR-4>3-fold</GWR-4><DW-1>in</DW-1><DW-2> <RELW> induce </RELW> d</DW-2><DW-3>also</DW-3><DW-4>was</DW-4><DWR-1></DWR-1><DWR-2>cells</DWR-2><DWR-3> <RELW> transfected </RELW> </DWR-3><DWR-4>with</DWR-4>
<GENE> SCARA3  <RELW> mRNA </RELW>  </GENE> is over <RELW> express </RELW> ed in ovarian carcinoma  <RELW> compare </RELW> d with <DISEASE> breast carcinoma </DISEASE> effusions. <GW-1></GW-1><GWR-1></GWR-1><GWR-2>is</GWR-2><GWR-3>over <RELW> express </RELW> ed</GWR-3><GWR-4>in</GWR-4><DW-1>with</DW-1><DW-2> <RELW> compare </RELW> d</DW-2><DW-3>carcinoma</DW-3><DW-4>ovarian</DW-4><DWR-1></DWR-1><DWR-2>effusions.</DWR-2>
Scavenger receptor class A, member 3 (<GENE> SCARA3 </GENE>) was previously found to be over <RELW> express </RELW> ed in ovarian/primary peritoneal carcinoma (OC/PPC)  <RELW> compare </RELW> d with <DISEASE> breast carcinoma </DISEASE> effusions by global  <RELW> gene </RELW>   <RELW> express </RELW> ion analysis. <GW-1>(</GW-1><GW-2>3</GW-2><GW-3>member</GW-3><GW-4>A,</GW-4><GWR-1>)</GWR-1><GWR-2>was</GWR-2><GWR-3>previously</GWR-3><GWR-4>found</GWR-4><DW-1>with</DW-1><DW-2> <RELW> compare </RELW> d</DW-2><DW-3>(OC/PPC)</DW-3><DW-4>carcinoma</DW-4><DWR-1></DWR-1><DWR-2>effusions</DWR-2><DWR-3>by</DWR-3><DWR-4>global</DWR-4>
<GENE> Scavenger receptor class A, member 3 </GENE> (SCARA3) was previously found to be over <RELW> express </RELW> ed in ovarian/primary peritoneal carcinoma (OC/PPC)  <RELW> compare </RELW> d with <DISEASE> breast carcinoma </DISEASE> effusions by global  <RELW> gene </RELW>   <RELW> express </RELW> ion analysis. <GW-1></GW-1><GWR-1></GWR-1><GWR-2>(SCARA3)</GWR-2><GWR-3>was</GWR-3><GWR-4>previously</GWR-4><DW-1>with</DW-1><DW-2> <RELW> compare </RELW> d</DW-2><DW-3>(OC/PPC)</DW-3><DW-4>carcinoma</DW-4><DWR-1></DWR-1><DWR-2>effusions</DWR-2><DWR-3>by</DWR-3><DWR-4>global</DWR-4>
<GENE> miR-9 </GENE> is over <RELW> express </RELW> ed in several cancer forms, including brain tumours, hepatocellular carcinomas, <DISEASE> breast cancer </DISEASE> and Hodgkin lymphoma (HL). <GW-1></GW-1><GWR-1></GWR-1><GWR-2>is</GWR-2><GWR-3>over <RELW> express </RELW> ed</GWR-3><GWR-4>in</GWR-4><DW-1>carcinomas,</DW-1><DW-2>hepatocellular</DW-2><DW-3>tumours,</DW-3><DW-4>brain</DW-4><DWR-1></DWR-1><DWR-2>and</DWR-2><DWR-3>Hodgkin</DWR-3><DWR-4>lymphoma</DWR-4>
It was found that there were both significant over <RELW> express </RELW> ion of <GENE> Wnt5A </GENE> and under <RELW> express </RELW> ion of Wnt10B in the metastasis-derived finite life-span <DISEASE> breast cancer </DISEASE> cells when they were  <RELW> compare </RELW> d to the finite life-span normal and established normal and <DISEASE> breast tumor </DISEASE> cells. <GW-1>of</GW-1><GW-2>over <RELW> express </RELW> ion</GW-2><GW-3>significant</GW-3><GW-4>both</GW-4><GWR-1></GWR-1><GWR-2>and</GWR-2><GWR-3>under <RELW> express </RELW> ion</GWR-3><GWR-4>of</GWR-4><DW-1>life-span</DW-1><DW-2>finite</DW-2><DW-3>metastasis-derived</DW-3><DW-4>the</DW-4><DWR-1></DWR-1><DWR-2>cells</DWR-2><DWR-3>when</DWR-3><DWR-4>they</DWR-4>
Compared with that of the vector  <RELW> control </RELW>  and naïve <DISEASE> MCF7 </DISEASE> cell group, there was a significant  <RELW> decrease </RELW>  of <GENE> BCSG-1  <RELW> protein </RELW>  </GENE>  <RELW> express </RELW> ion in the four experimental groups by immuno-histochemistry staining (P&lt;0.01). <GW-1>of</GW-1><GW-2> <RELW> decrease </RELW> </GW-2><GW-3>significant</GW-3><GW-4>a</GW-4><GWR-1></GWR-1><GWR-2> <RELW> express </RELW> ion</GWR-2><GWR-3>in</GWR-3><GWR-4>the</GWR-4><DW-1>naïve</DW-1><DW-2>and</DW-2><DW-3> <RELW> control </RELW> </DW-3><DW-4>vector</DW-4><DWR-1></DWR-1><DWR-2>cell</DWR-2><DWR-3>group,</DWR-3><DWR-4>there</DWR-4>
<GENE> BCSG1 </GENE>-siRNA  <RELW> down-regulates </RELW>  the  <RELW> express </RELW> ion of <GENE> BCSG1 </GENE> and  <RELW> inhibits </RELW>  effectively growth of the transplaned human <DISEASE> breast cancer </DISEASE> cell line in nude mice. <GW-1></GW-1><GWR-1>-siRNA</GWR-1><GWR-2> <RELW> down-regulates </RELW> </GWR-2><GWR-3>the</GWR-3><GWR-4> <RELW> express </RELW> ion</GWR-4><DW-1>human</DW-1><DW-2>transplaned</DW-2><DW-3>the</DW-3><DW-4>of</DW-4><DWR-1></DWR-1><DWR-2>cell</DWR-2><DWR-3>line</DWR-3><DWR-4>in</DWR-4>
We have previously  <RELW> report </RELW> ed that glucocorticoids markedly  <RELW> increase </RELW>  and anti-glucocorticoids (such as RU-486)  <RELW> block </RELW>  <GENE> c-fms RNA </GENE> and  <RELW> protein </RELW>   <RELW> express </RELW> ion in some <DISEASE> breast cancer </DISEASE> cell lines, but not in others, and that this  <RELW> increase </RELW>  is the consequence of  <RELW> increase </RELW> d transcription from the first, epithelial cell-specific  <RELW> promote </RELW> r of the c-fms  <RELW> gene </RELW>  (encoding CSF-1R, macrophage colony-stimulating factor receptor). <GW-1> <RELW> block </RELW> </GW-1><GW-2>RU-486)</GW-2><GW-3>as</GW-3><GW-4>(such</GW-4><GWR-1></GWR-1><GWR-2>and</GWR-2><GWR-3> <RELW> protein </RELW> </GWR-3><GWR-4> <RELW> express </RELW> ion</GWR-4><DW-1>some</DW-1><DW-2>in</DW-2><DW-3> <RELW> express </RELW> ion</DW-3><DW-4> <RELW> protein </RELW> </DW-4><DWR-1></DWR-1><DWR-2>cell</DWR-2><DWR-3>lines,</DWR-3><DWR-4>but</DWR-4>
In <DISEASE> MDA-MB-231 </DISEASE>, TGF-beta1 had no effect on cell proliferation but  <RELW> increase </RELW> d uPA  <RELW> activity </RELW>  and <GENE> PAI-1  <RELW> antigen </RELW>  </GENE> level; sodium butyrate  <RELW> inhibited </RELW>  both cell proliferation and uPA  <RELW> activity </RELW>  but had no effect on PAI-1 level. <GW-1>and</GW-1><GW-2> <RELW> activity </RELW> </GW-2><GW-3>uPA</GW-3><GW-4> <RELW> increase </RELW> d</GW-4><GWR-1></GWR-1><GWR-2>level;</GWR-2><GWR-3>sodium</GWR-3><GWR-4>butyrate</GWR-4><DW-1>In</DW-1><DWR-1>,</DWR-1><DWR-2>TGF-beta1</DWR-2><DWR-3>had</DWR-3><DWR-4>no</DWR-4>
In <DISEASE> MDA-MB-231 </DISEASE>, TGF-beta1 had no effect on cell proliferation but  <RELW> increase </RELW> d <GENE> uPA </GENE>  <RELW> activity </RELW>  and PAI-1  <RELW> antigen </RELW>  level; sodium butyrate  <RELW> inhibited </RELW>  both cell proliferation and <GENE> uPA </GENE>  <RELW> activity </RELW>  but had no effect on PAI-1 level. <GW-1> <RELW> increase </RELW> d</GW-1><GW-2>but</GW-2><GW-3>proliferation</GW-3><GW-4>cell</GW-4><GWR-1></GWR-1><GWR-2> <RELW> activity </RELW> </GWR-2><GWR-3>and</GWR-3><GWR-4>PAI-1</GWR-4><DW-1>In</DW-1><DWR-1>,</DWR-1><DWR-2>TGF-beta1</DWR-2><DWR-3>had</DWR-3><DWR-4>no</DWR-4>
In <DISEASE> MDA-MB-231 </DISEASE>, TGF-beta1 had no effect on cell proliferation but  <RELW> increase </RELW> d <GENE> uPA </GENE>  <RELW> activity </RELW>  and PAI-1  <RELW> antigen </RELW>  level; sodium butyrate  <RELW> inhibited </RELW>  both cell proliferation and <GENE> uPA </GENE>  <RELW> activity </RELW>  but had no effect on PAI-1 level. <GW-1> <RELW> increase </RELW> d</GW-1><GW-2>but</GW-2><GW-3>proliferation</GW-3><GW-4>cell</GW-4><GWR-1></GWR-1><GWR-2> <RELW> activity </RELW> </GWR-2><GWR-3>and</GWR-3><GWR-4>PAI-1</GWR-4><DW-1>In</DW-1><DWR-1>,</DWR-1><DWR-2>TGF-beta1</DWR-2><DWR-3>had</DWR-3><DWR-4>no</DWR-4>
The proliferation of certain human HER2- <RELW> positive </RELW>  <DISEASE> breast cancer </DISEASE> lines also requires HSF1, as its  <RELW> knockdown </RELW>   <RELW> led </RELW>  to up <RELW> regulation </RELW>  of <GENE> p21 </GENE> and/or  <RELW> decrease </RELW>  in survivin, precipitating growth arrest. <GW-1>of</GW-1><GW-2>up <RELW> regulation </RELW> </GW-2><GW-3>to</GW-3><GW-4> <RELW> led </RELW> </GW-4><GWR-1></GWR-1><GWR-2>and/or</GWR-2><GWR-3> <RELW> decrease </RELW> </GWR-3><GWR-4>in</GWR-4><DW-1>HER2- <RELW> positive </RELW> </DW-1><DW-2>human</DW-2><DW-3>certain</DW-3><DW-4>of</DW-4><DWR-1></DWR-1><DWR-2>lines</DWR-2><DWR-3>also</DWR-3><DWR-4>requires</DWR-4>
The  <RELW> activation </RELW>  of receptor tyrosine kinases, particularly <GENE> ErbB2 </GENE>, has an important  <RELW> role </RELW>  in the  <RELW> gene </RELW> sis of <DISEASE> breast cancer </DISEASE>. <GW-1>particularly</GW-1><GW-2>kinases,</GW-2><GW-3>tyrosine</GW-3><GW-4>receptor</GW-4><GWR-1>,</GWR-1><GWR-2>has</GWR-2><GWR-3>an</GWR-3><GWR-4>important</GWR-4><DW-1>of</DW-1><DW-2> <RELW> gene </RELW> sis</DW-2><DW-3>the</DW-3><DW-4>in</DW-4><DWR-1>.</DWR-1>
We found a correlation between ErbB2  <RELW> express </RELW> ion and  <RELW> activation </RELW>  of Pak in estrogen receptor- <RELW> positive </RELW>  human <DISEASE> breast tumor </DISEASE> samples and  <RELW> observe </RELW> d that in 3D cultures,  <RELW> activation </RELW>  of Rac-Pak1 pathway by ErbB2 homodimers  <RELW> induce </RELW> d growth factor-independent proliferation and  <RELW> promote </RELW> d  <RELW> disruption </RELW>  of 3D mammary acinar-like structures through  <RELW> activation </RELW>  of the Erk and <GENE> Akt </GENE> pathways. <GW-1>and</GW-1><GW-2>Erk</GW-2><GW-3>the</GW-3><GW-4>of</GW-4><GWR-1></GWR-1><GWR-2>pathways.</GWR-2><DW-1>human</DW-1><DW-2>receptor- <RELW> positive </RELW> </DW-2><DW-3>estrogen</DW-3><DW-4>in</DW-4><DWR-1></DWR-1><DWR-2>samples</DWR-2><DWR-3>and</DWR-3><DWR-4> <RELW> observe </RELW> d</DWR-4>
We found a correlation between ErbB2  <RELW> express </RELW> ion and  <RELW> activation </RELW>  of Pak in estrogen receptor- <RELW> positive </RELW>  human <DISEASE> breast tumor </DISEASE> samples and  <RELW> observe </RELW> d that in 3D cultures,  <RELW> activation </RELW>  of Rac-Pak1 pathway by ErbB2 homodimers  <RELW> induce </RELW> d growth factor-independent proliferation and  <RELW> promote </RELW> d  <RELW> disruption </RELW>  of 3D mammary acinar-like structures through  <RELW> activation </RELW>  of the <GENE> Erk </GENE> and Akt pathways. <GW-1>the</GW-1><GW-2>of</GW-2><GW-3> <RELW> activation </RELW> </GW-3><GW-4>through</GW-4><GWR-1></GWR-1><GWR-2>and</GWR-2><GWR-3>Akt</GWR-3><GWR-4>pathways.</GWR-4><DW-1>human</DW-1><DW-2>receptor- <RELW> positive </RELW> </DW-2><DW-3>estrogen</DW-3><DW-4>in</DW-4><DWR-1></DWR-1><DWR-2>samples</DWR-2><DWR-3>and</DWR-3><DWR-4> <RELW> observe </RELW> d</DWR-4>
We found a correlation between ErbB2  <RELW> express </RELW> ion and  <RELW> activation </RELW>  of <GENE> Pak </GENE> in estrogen receptor- <RELW> positive </RELW>  human <DISEASE> breast tumor </DISEASE> samples and  <RELW> observe </RELW> d that in 3D cultures,  <RELW> activation </RELW>  of Rac-<GENE> Pak </GENE>1 pathway by ErbB2 homodimers  <RELW> induce </RELW> d growth factor-independent proliferation and  <RELW> promote </RELW> d  <RELW> disruption </RELW>  of 3D mammary acinar-like structures through  <RELW> activation </RELW>  of the Erk and Akt pathways. <GW-1>of</GW-1><GW-2> <RELW> activation </RELW> </GW-2><GW-3>and</GW-3><GW-4> <RELW> express </RELW> ion</GW-4><GWR-1></GWR-1><GWR-2>in</GWR-2><GWR-3>estrogen</GWR-3><GWR-4>receptor- <RELW> positive </RELW> </GWR-4><DW-1>human</DW-1><DW-2>receptor- <RELW> positive </RELW> </DW-2><DW-3>estrogen</DW-3><DW-4>in</DW-4><DWR-1></DWR-1><DWR-2>samples</DWR-2><DWR-3>and</DWR-3><DWR-4> <RELW> observe </RELW> d</DWR-4>
Finally, ErbB2-amplified <DISEASE> breast cancer </DISEASE> cells  <RELW> express </RELW> ing a specific Pak inhibitor  <RELW> show </RELW> ed delayed tumor formation and  <RELW> down <RELW> regulation </RELW>  </RELW>  of <GENE> Erk </GENE> and Akt signaling in vivo. <GW-1>of</GW-1><GW-2> <RELW> down <RELW> regulation </RELW>  </RELW> </GW-2><GW-3>and</GW-3><GW-4>formation</GW-4><GWR-1></GWR-1><GWR-2>and</GWR-2><GWR-3>Akt</GWR-3><GWR-4>signaling</GWR-4><DW-1>ErbB2-amplified</DW-1><DW-2>Finally,</DW-2><DWR-1></DWR-1><DWR-2>cells</DWR-2><DWR-3> <RELW> express </RELW> ing</DWR-3><DWR-4>a</DWR-4>
Finally, ErbB2-amplified <DISEASE> breast cancer </DISEASE> cells  <RELW> express </RELW> ing a specific Pak inhibitor  <RELW> show </RELW> ed delayed tumor formation and  <RELW> down <RELW> regulation </RELW>  </RELW>  of Erk and <GENE> Akt </GENE> signaling in vivo. <GW-1>and</GW-1><GW-2>Erk</GW-2><GW-3>of</GW-3><GW-4> <RELW> down <RELW> regulation </RELW>  </RELW> </GW-4><GWR-1></GWR-1><GWR-2>signaling</GWR-2><GWR-3>in</GWR-3><GWR-4>vivo.</GWR-4><DW-1>ErbB2-amplified</DW-1><DW-2>Finally,</DW-2><DWR-1></DWR-1><DWR-2>cells</DWR-2><DWR-3> <RELW> express </RELW> ing</DWR-3><DWR-4>a</DWR-4>
Runx2  <RELW> express </RELW> ion in C4-2B PCa cells synergized with AR to  <RELW> promote </RELW>  <GENE> PIP </GENE>  <RELW> express </RELW> ion, whereas its  <RELW> knockdown </RELW>  in <DISEASE> T47D </DISEASE> BCa cells abrogated basal as well as hormone  <RELW> stimulate </RELW> d <GENE> PIP </GENE>  <RELW> express </RELW> ion. <GW-1> <RELW> promote </RELW> </GW-1><GW-2>to</GW-2><GW-3>AR</GW-3><GW-4>with</GW-4><GWR-1></GWR-1><GWR-2> <RELW> express </RELW> ion,</GWR-2><GWR-3>whereas</GWR-3><GWR-4>its</GWR-4><DW-1>in</DW-1><DW-2> <RELW> knockdown </RELW> </DW-2><DW-3>its</DW-3><DW-4>whereas</DW-4><DWR-1></DWR-1><DWR-2>BCa</DWR-2><DWR-3>cells</DWR-3><DWR-4>abrogated</DWR-4>
Similarly, neoadjuvant studies demonstrate that letrozole substantially  <RELW> inhibits </RELW>  <GENE> aromatase </GENE>  <RELW> activity </RELW>  in both malignant and nonmalignant breast tissues, and markedly  <RELW> suppress </RELW> es endogenous estrogens within the <DISEASE> breast cancers </DISEASE>. <GW-1> <RELW> inhibits </RELW> </GW-1><GW-2>substantially</GW-2><GW-3>letrozole</GW-3><GW-4>that</GW-4><GWR-1></GWR-1><GWR-2> <RELW> activity </RELW> </GWR-2><GWR-3>in</GWR-3><GWR-4>both</GWR-4><DW-1>the</DW-1><DW-2>within</DW-2><DW-3>estrogens</DW-3><DW-4>endogenous</DW-4><DWR-1>.</DWR-1>
After a median follow-up of 65 months, an  <RELW> increase </RELW>  in <GENE> TGF-beta 1 </GENE> over 1 year was the only significant, independent predictor of a shorter survival free from secondary primary <DISEASE> breast cancer </DISEASE>. <GW-1>in</GW-1><GW-2> <RELW> increase </RELW> </GW-2><GW-3>an</GW-3><GW-4>months,</GW-4><GWR-1></GWR-1><GWR-2>over</GWR-2><GWR-3>1</GWR-3><GWR-4>year</GWR-4><DW-1>primary</DW-1><DW-2>secondary</DW-2><DW-3>from</DW-3><DW-4>free</DW-4><DWR-1>.</DWR-1>
<GENE> Estrogen receptor alpha 46 </GENE> is  <RELW> reduce </RELW> d in tamoxifen resistant <DISEASE> breast cancer </DISEASE> cells and re- <RELW> express </RELW> ion  <RELW> inhibits </RELW>  cell proliferation and estrogen receptor alpha 66-regulated target  <RELW> gene </RELW>  transcription. <GW-1></GW-1><GWR-1></GWR-1><GWR-2>is</GWR-2><GWR-3> <RELW> reduce </RELW> d</GWR-3><GWR-4>in</GWR-4><DW-1>resistant</DW-1><DW-2>tamoxifen</DW-2><DW-3>in</DW-3><DW-4> <RELW> reduce </RELW> d</DW-4><DWR-1></DWR-1><DWR-2>cells</DWR-2><DWR-3>and</DWR-3><DWR-4>re- <RELW> express </RELW> ion</DWR-4>
We  <RELW> observe </RELW> d  <RELW> reduce </RELW> d  <RELW> protein </RELW>   <RELW> express </RELW> ion of an N-terminally truncated <GENE> ERalpha46 </GENE> in endocrine-resistant LCC2, LCC9, and <DISEASE> LY2 </DISEASE>  <RELW> compare </RELW> d to <DISEASE> MCF-7 </DISEASE> <DISEASE> breast cancer </DISEASE> cells. <GW-1>truncated</GW-1><GW-2>N-terminally</GW-2><GW-3>an</GW-3><GW-4>of</GW-4><GWR-1></GWR-1><GWR-2>in</GWR-2><GWR-3>endocrine-resistant</GWR-3><GWR-4>LCC2,</GWR-4><DW-1>and</DW-1><DW-2>LCC9,</DW-2><DW-3>LCC2,</DW-3><DW-4>endocrine-resistant</DW-4><DWR-1></DWR-1><DWR-2> <RELW> compare </RELW> d</DWR-2><DWR-3>to</DWR-3><DWR-4><DISEASE></DWR-4>
 <RELW> Transfection </RELW>  of LCC9 and <DISEASE> LY2 </DISEASE> cells with <GENE> hERalpha46 </GENE> partially  <RELW> restored </RELW>  growth  <RELW> inhibition </RELW>  by TAM. <GW-1>with</GW-1><GW-2>cells</GW-2><GW-3></DISEASE></GW-3><GW-4>LY2</GW-4><GWR-1></GWR-1><GWR-2>partially</GWR-2><GWR-3> <RELW> restored </RELW> </GWR-3><GWR-4>growth</GWR-4><DW-1>and</DW-1><DW-2>LCC9</DW-2><DW-3>of</DW-3><DW-4> <RELW> Transfection </RELW> </DW-4><DWR-1></DWR-1><DWR-2>cells</DWR-2><DWR-3>with</DWR-3><DWR-4><GENE></DWR-4>
Over <RELW> express </RELW> ion of <GENE> hERalpha46 </GENE> in <DISEASE> MCF-7 </DISEASE> cells  <RELW> reduce </RELW> d estradiol (E(2))- <RELW> stimulate </RELW> d endogenous pS2, cyclin D1, nuclear respiratory factor-1 (NRF-1), and progesterone receptor transcription. <GW-1>of</GW-1><GW-2>Over <RELW> express </RELW> ion</GW-2><GWR-1></GWR-1><GWR-2>in</GWR-2><GWR-3><DISEASE></GWR-3><GWR-4>MCF-7</GWR-4><DW-1>in</DW-1><DW-2></GENE></DW-2><DW-3>hERalpha46</DW-3><DW-4><GENE></DW-4><DWR-1></DWR-1><DWR-2>cells</DWR-2><DWR-3> <RELW> reduce </RELW> d</DWR-3><DWR-4>estradiol</DWR-4>
Established miR-21 targets PTEN and <GENE> PDCD4 </GENE> were  <RELW> reduce </RELW> d in ERalpha46- <RELW> transfected </RELW> , E(2)-treated <DISEASE> MCF-7 </DISEASE> cells. <GW-1>and</GW-1><GW-2>PTEN</GW-2><GW-3>targets</GW-3><GW-4>miR-21</GW-4><GWR-1></GWR-1><GWR-2>were</GWR-2><GWR-3> <RELW> reduce </RELW> d</GWR-3><GWR-4>in</GWR-4><DW-1>E(2)-treated</DW-1><DW-2>ERalpha46- <RELW> transfected </RELW> ,</DW-2><DW-3>in</DW-3><DW-4> <RELW> reduce </RELW> d</DW-4><DWR-1></DWR-1><DWR-2>cells.</DWR-2>
Obesity and <GENE> HER 2 </GENE> over <RELW> express </RELW> ion: a common factor for poor prognosis of <DISEASE> breast cancer </DISEASE>. <GW-1>and</GW-1><GW-2>Obesity</GW-2><GWR-1></GWR-1><GWR-2>over <RELW> express </RELW> ion:</GWR-2><GWR-3>a</GWR-3><GWR-4>common</GWR-4><DW-1>of</DW-1><DW-2>prognosis</DW-2><DW-3>poor</DW-3><DW-4>for</DW-4><DWR-1>.</DWR-1>
Both obesity and over- <RELW> express </RELW> ion of <GENE> HER II </GENE> are  <RELW> associate </RELW> d with poor prognosis of <DISEASE> breast cancer </DISEASE>. <GW-1>of</GW-1><GW-2>over- <RELW> express </RELW> ion</GW-2><GW-3>and</GW-3><GW-4>obesity</GW-4><GWR-1></GWR-1><GWR-2>are</GWR-2><GWR-3> <RELW> associate </RELW> d</GWR-3><GWR-4>with</GWR-4><DW-1>of</DW-1><DW-2>prognosis</DW-2><DW-3>poor</DW-3><DW-4>with</DW-4><DWR-1>.</DWR-1>
The over <RELW> express </RELW> ion of <GENE> HER II </GENE> is also  <RELW> positive </RELW> ly cor <RELW> relate </RELW> d with other  <RELW> marker </RELW> s of prognosis of <DISEASE> breast cancer </DISEASE> such as cathepsin  <RELW> express </RELW> ion. <GW-1>of</GW-1><GW-2>over <RELW> express </RELW> ion</GW-2><GW-3>The</GW-3><GWR-1></GWR-1><GWR-2>is</GWR-2><GWR-3>also</GWR-3><GWR-4> <RELW> positive </RELW> ly</GWR-4><DW-1>of</DW-1><DW-2>prognosis</DW-2><DW-3>of</DW-3><DW-4> <RELW> marker </RELW> s</DW-4><DWR-1></DWR-1><DWR-2>such</DWR-2><DWR-3>as</DWR-3><DWR-4>cathepsin</DWR-4>
One of these kinases, Erk5, has been found to reside in the nucleus of <DISEASE> breast cancer </DISEASE> cells that over <RELW> express </RELW>  the <GENE> ErbB2 receptor </GENE>. <GW-1>the</GW-1><GW-2>over <RELW> express </RELW> </GW-2><GW-3>that</GW-3><GW-4>cells</GW-4><GWR-1>.</GWR-1><DW-1>of</DW-1><DW-2>nucleus</DW-2><DW-3>the</DW-3><DW-4>in</DW-4><DWR-1></DWR-1><DWR-2>cells</DWR-2><DWR-3>that</DWR-3><DWR-4>over <RELW> express </RELW> </DWR-4>
In <DISEASE> breast cancer </DISEASE> cells over <RELW> express </RELW> ing <GENE> ErbB2 </GENE>, Erk5 dual phosphorylation required <GENE> ErbB2 </GENE> tyrosine kinase  <RELW> activity </RELW> ; however, Erk5 nuclear residency did not require <GENE> ErbB2 </GENE>  <RELW> activity </RELW> . <GW-1>over <RELW> express </RELW> ing</GW-1><GW-2>cells</GW-2><GW-3></DISEASE></GW-3><GW-4>cancer</GW-4><GWR-1>,</GWR-1><GWR-2>Erk5</GWR-2><GWR-3>dual</GWR-3><GWR-4>phosphorylation</GWR-4><DW-1>In</DW-1><DWR-1></DWR-1><DWR-2>cells</DWR-2><DWR-3>over <RELW> express </RELW> ing</DWR-3><DWR-4><GENE></DWR-4>
In a pivotal phase III trial, the addition of trastuzumab to chemotherapy significantly improved response rate, time to disease progression, and overall survival in women with <GENE> HER2 </GENE> over <RELW> express </RELW> ing <DISEASE> metastatic <DISEASE> breast cancer </DISEASE> . <GW-1>with</GW-1><GW-2>women</GW-2><GW-3>in</GW-3><GW-4>survival</GW-4><GWR-1></GWR-1><GWR-2>over <RELW> express </RELW> ing</GWR-2><GWR-3><DISEASE></GWR-3><GWR-4>metastatic</GWR-4><DW-1>over <RELW> express </RELW> ing</DW-1><DW-2></GENE></DW-2><DW-3>HER2</DW-3><DW-4><GENE></DW-4><DWR-1></DWR-1><DWR-2>.</DWR-2>
The growth  <RELW> inhibition </RELW>  of human <DISEASE> breast cancer </DISEASE> cells by a novel synthetic progestin  <RELW> involve </RELW> s the induction of <GENE> transforming growth factor beta </GENE>. <GW-1>of</GW-1><GW-2>induction</GW-2><GW-3>the</GW-3><GW-4> <RELW> involve </RELW> s</GW-4><GWR-1>.</GWR-1><DW-1>human</DW-1><DW-2>of</DW-2><DW-3> <RELW> inhibition </RELW> </DW-3><DW-4>growth</DW-4><DWR-1></DWR-1><DWR-2>cells</DWR-2><DWR-3>by</DWR-3><DWR-4>a</DWR-4>
Furthermore, in four <DISEASE> breast cancer </DISEASE> cell lines, the extent of induction of <GENE> TGF-beta </GENE> cor <RELW> relate </RELW> d with intracellular  <RELW> levels </RELW>  of Gestodene binding site. <GW-1>of</GW-1><GW-2>induction</GW-2><GW-3>of</GW-3><GW-4>extent</GW-4><GWR-1></GWR-1><GWR-2>cor <RELW> relate </RELW> d</GWR-2><GWR-3>with</GWR-3><GWR-4>intracellular</GWR-4><DW-1>four</DW-1><DW-2>in</DW-2><DW-3>Furthermore,</DW-3><DWR-1></DWR-1><DWR-2>cell</DWR-2><DWR-3>lines,</DWR-3><DWR-4>the</DWR-4>
Moreover, we examined the putative impact of <GENE> p53 </GENE> MspI 1798G&gt;A, which is  <RELW> complete </RELW> ly  <RELW> link </RELW> ed to <GENE> p53 </GENE>PIN3, a 16 bp insertion/duplication that has been  <RELW> associate </RELW> d with  <RELW> reduce </RELW> d <GENE> p53 </GENE>  <RELW> express </RELW> ion, on <DISEASE> familial <DISEASE> breast cancer </DISEASE>   <RELW> risk </RELW> . <GW-1>of</GW-1><GW-2>impact</GW-2><GW-3>putative</GW-3><GW-4>the</GW-4><GWR-1></GWR-1><GWR-2>MspI</GWR-2><GWR-3>1798G&gt;A,</GWR-3><GWR-4>which</GWR-4><DW-1>on</DW-1><DW-2> <RELW> express </RELW> ion,</DW-2><DW-3></GENE></DW-3><DW-4>p53</DW-4><DWR-1></DWR-1><DWR-2></DWR-2><DWR-3> <RELW> risk </RELW> .</DWR-3>
From a clinical perspective, we  <RELW> suggest </RELW>  that if chemically stable <GENE> FASN </GENE>  <RELW> inhibitors </RELW>  or cell-selective systems able to de <RELW> live </RELW> r RNAi targeting <GENE> FASN </GENE>  <RELW> gene </RELW>  demonstrate systemic anticancer effects of <GENE> FASN </GENE>  <RELW> inhibition </RELW>  in vivo, additional preclinical studies to characterize their anti-<DISEASE> breast cancer </DISEASE> actions should be of great interest as the specific  <RELW> block </RELW> ade of <GENE> FASN </GENE>  <RELW> activity </RELW>  may also provide a protective means against endometrial carcinoma  <RELW> associate </RELW> d with tamoxifen-based <DISEASE> breast cancer </DISEASE> therapy. <GW-1>stable</GW-1><GW-2>chemically</GW-2><GW-3>if</GW-3><GW-4>that</GW-4><GWR-1></GWR-1><GWR-2> <RELW> inhibitors </RELW> </GWR-2><GWR-3>or</GWR-3><GWR-4>cell-selective</GWR-4><DW-1>anti-</DW-1><DW-2>their</DW-2><DW-3>characterize</DW-3><DW-4>to</DW-4><DWR-1></DWR-1><DWR-2>actions</DWR-2><DWR-3>should</DWR-3><DWR-4>be</DWR-4>
From a clinical perspective, we  <RELW> suggest </RELW>  that if chemically stable <GENE> FASN </GENE>  <RELW> inhibitors </RELW>  or cell-selective systems able to de <RELW> live </RELW> r RNAi targeting <GENE> FASN </GENE>  <RELW> gene </RELW>  demonstrate systemic anticancer effects of <GENE> FASN </GENE>  <RELW> inhibition </RELW>  in vivo, additional preclinical studies to characterize their anti-<DISEASE> breast cancer </DISEASE> actions should be of great interest as the specific  <RELW> block </RELW> ade of <GENE> FASN </GENE>  <RELW> activity </RELW>  may also provide a protective means against endometrial carcinoma  <RELW> associate </RELW> d with tamoxifen-based <DISEASE> breast cancer </DISEASE> therapy. <GW-1>stable</GW-1><GW-2>chemically</GW-2><GW-3>if</GW-3><GW-4>that</GW-4><GWR-1></GWR-1><GWR-2> <RELW> inhibitors </RELW> </GWR-2><GWR-3>or</GWR-3><GWR-4>cell-selective</GWR-4><DW-1>anti-</DW-1><DW-2>their</DW-2><DW-3>characterize</DW-3><DW-4>to</DW-4><DWR-1></DWR-1><DWR-2>actions</DWR-2><DWR-3>should</DWR-3><DWR-4>be</DWR-4>
Inhibition of <GENE> aromatase </GENE> is an important approach for  <RELW> reducing </RELW>  growth stimulatory effects of estrogens in hormone-dependent <DISEASE> breast cancer </DISEASE>. <GW-1>of</GW-1><GW-2>Inhibition</GW-2><GWR-1></GWR-1><GWR-2>is</GWR-2><GWR-3>an</GWR-3><GWR-4>important</GWR-4><DW-1>hormone-dependent</DW-1><DW-2>in</DW-2><DW-3>estrogens</DW-3><DW-4>of</DW-4><DWR-1>.</DWR-1>
Functional ablation of pRb  <RELW> activate </RELW> s <GENE> Cdk2 </GENE> and  <RELW> ca <RELW> use </RELW>  </RELW> s antiestrogen resistance in human <DISEASE> breast cancer </DISEASE> cells. <GW-1> <RELW> activate </RELW> s</GW-1><GW-2>pRb</GW-2><GW-3>of</GW-3><GW-4>ablation</GW-4><GWR-1></GWR-1><GWR-2>and</GWR-2><GWR-3> <RELW> ca <RELW> use </RELW>  </RELW> s</GWR-3><GWR-4>antiestrogen</GWR-4><DW-1>human</DW-1><DW-2>in</DW-2><DW-3>resistance</DW-3><DW-4>antiestrogen</DW-4><DWR-1></DWR-1><DWR-2>cells.</DWR-2>
 <RELW> Induction </RELW>  of <GENE> ErbB-3 </GENE>  <RELW> express </RELW> ion by alpha6beta4 integrin contributes to tamoxifen resistance in ERbeta1-negative <DISEASE> breast carcinomas </DISEASE>. <GW-1>of</GW-1><GW-2> <RELW> Induction </RELW> </GW-2><GWR-1></GWR-1><GWR-2> <RELW> express </RELW> ion</GWR-2><GWR-3>by</GWR-3><GWR-4>alpha6beta4</GWR-4><DW-1>ERbeta1-negative</DW-1><DW-2>in</DW-2><DW-3>resistance</DW-3><DW-4>tamoxifen</DW-4><DWR-1>.</DWR-1>
These  <RELW> result </RELW> s  <RELW> indicate </RELW>  that the over <RELW> express </RELW> ion of <GENE> H-ras </GENE> in human <DISEASE> breast tumors </DISEASE> is not cor <RELW> relate </RELW> d with  <RELW> alter </RELW> ation of the protoonco <RELW> gene </RELW> . <GW-1>of</GW-1><GW-2>over <RELW> express </RELW> ion</GW-2><GW-3>the</GW-3><GW-4>that</GW-4><GWR-1></GWR-1><GWR-2>in</GWR-2><GWR-3>human</GWR-3><GWR-4><DISEASE></GWR-4><DW-1>human</DW-1><DW-2>in</DW-2><DW-3></GENE></DW-3><DW-4>H-ras</DW-4><DWR-1></DWR-1><DWR-2>is</DWR-2><DWR-3>not</DWR-3><DWR-4>cor <RELW> relate </RELW> d</DWR-4>
Correlation with clinicopathological data  <RELW> show </RELW> ed, however, that the  <RELW> loss </RELW>  of one <GENE> H-ras-1 allele </GENE> in <DISEASE> breast carcinoma </DISEASE> DNAs is significantly  <RELW> link </RELW> ed to histological Grade III tumors, the  <RELW> lack </RELW>  of estrogen and/or progesterone receptors, and the subsequent  <RELW> occur </RELW> rence of distal metastasis. <GW-1>one</GW-1><GW-2>of</GW-2><GW-3> <RELW> loss </RELW> </GW-3><GW-4>the</GW-4><GWR-1></GWR-1><GWR-2>in</GWR-2><GWR-3><DISEASE></GWR-3><GWR-4>breast</GWR-4><DW-1>in</DW-1><DW-2></GENE></DW-2><DW-3>allele</DW-3><DW-4>H-ras-1</DW-4><DWR-1></DWR-1><DWR-2>DNAs</DWR-2><DWR-3>is</DWR-3><DWR-4>significantly</DWR-4>
Increase of <GENE> urokinase-type plasminogen activator  <RELW> gene </RELW>  </GENE>  <RELW> express </RELW> ion in human lung and <DISEASE> breast carcinomas </DISEASE>. <GW-1>of</GW-1><GW-2>Increase</GW-2><GWR-1></GWR-1><GWR-2> <RELW> express </RELW> ion</GWR-2><GWR-3>in</GWR-3><GWR-4>human</GWR-4><DW-1>and</DW-1><DW-2>lung</DW-2><DW-3>human</DW-3><DW-4>in</DW-4><DWR-1>.</DWR-1>
Cyclin D3 compensates for the  <RELW> loss </RELW>  of <GENE> cyclin D1 </GENE> during ErbB2- <RELW> induce </RELW> d <DISEASE> mammary tumor </DISEASE> initiation and progression. <GW-1>of</GW-1><GW-2> <RELW> loss </RELW> </GW-2><GW-3>the</GW-3><GW-4>for</GW-4><GWR-1></GWR-1><GWR-2>during</GWR-2><GWR-3>ErbB2- <RELW> induce </RELW> d</GWR-3><GWR-4><DISEASE></GWR-4><DW-1>ErbB2- <RELW> induce </RELW> d</DW-1><DW-2>during</DW-2><DW-3></GENE></DW-3><DW-4>D1</DW-4><DWR-1></DWR-1><DWR-2>initiation</DWR-2><DWR-3>and</DWR-3><DWR-4>progression.</DWR-4>
The  <RELW> lack </RELW>  of <GENE> Cyclin D1 </GENE> was  <RELW> associate </RELW> d with a compensatory up <RELW> regulation </RELW>  of Cyclin D3, which explains why the targeted  <RELW> down <RELW> regulation </RELW>  </RELW>  of <GENE> Cyclin D1 </GENE> in established <DISEASE> mammary tumors </DISEASE> had no effect on cancer cell proliferation. <GW-1>of</GW-1><GW-2> <RELW> lack </RELW> </GW-2><GW-3>The</GW-3><GWR-1></GWR-1><GWR-2>was</GWR-2><GWR-3> <RELW> associate </RELW> d</GWR-3><GWR-4>with</GWR-4><DW-1>established</DW-1><DW-2>in</DW-2><DW-3></GENE></DW-3><DW-4>D1</DW-4><DWR-1></DWR-1><DWR-2>had</DWR-2><DWR-3>no</DWR-3><DWR-4>effect</DWR-4>
The  <RELW> lack </RELW>  of <GENE> Cyclin D1 </GENE> was  <RELW> associate </RELW> d with a compensatory up <RELW> regulation </RELW>  of Cyclin D3, which explains why the targeted  <RELW> down <RELW> regulation </RELW>  </RELW>  of <GENE> Cyclin D1 </GENE> in established <DISEASE> mammary tumors </DISEASE> had no effect on cancer cell proliferation. <GW-1>of</GW-1><GW-2> <RELW> lack </RELW> </GW-2><GW-3>The</GW-3><GWR-1></GWR-1><GWR-2>was</GWR-2><GWR-3> <RELW> associate </RELW> d</GWR-3><GWR-4>with</GWR-4><DW-1>established</DW-1><DW-2>in</DW-2><DW-3></GENE></DW-3><DW-4>D1</DW-4><DWR-1></DWR-1><DWR-2>had</DWR-2><DWR-3>no</DWR-3><DWR-4>effect</DWR-4>
The  <RELW> lack </RELW>  of Cyclin D1 was  <RELW> associate </RELW> d with a compensatory up <RELW> regulation </RELW>  of <GENE> Cyclin D3 </GENE>, which explains why the targeted  <RELW> down <RELW> regulation </RELW>  </RELW>  of Cyclin D1 in established <DISEASE> mammary tumors </DISEASE> had no effect on cancer cell proliferation. <GW-1>of</GW-1><GW-2>up <RELW> regulation </RELW> </GW-2><GW-3>compensatory</GW-3><GW-4>a</GW-4><GWR-1>,</GWR-1><GWR-2>which</GWR-2><GWR-3>explains</GWR-3><GWR-4>why</GWR-4><DW-1>established</DW-1><DW-2>in</DW-2><DW-3>D1</DW-3><DW-4>Cyclin</DW-4><DWR-1></DWR-1><DWR-2>had</DWR-2><DWR-3>no</DWR-3><DWR-4>effect</DWR-4>
<GENE> Cyclin D1 </GENE> and D3 are over <RELW> express </RELW> ed in human <DISEASE> breast cancer </DISEASE> cell lines and primary <DISEASE> invasive <DISEASE> breast cancer </DISEASE>s </DISEASE> , and Cyclin D3 frequently exceeded the  <RELW> express </RELW> ion of <GENE> Cyclin D1 </GENE> in ErbB2- <RELW> positive </RELW>  cases. <GW-1></GW-1><GWR-1></GWR-1><GWR-2>and</GWR-2><GWR-3>D3</GWR-3><GWR-4>are</GWR-4><DW-1>human</DW-1><DW-2>in</DW-2><DW-3>over <RELW> express </RELW> ed</DW-3><DW-4>are</DW-4><DWR-1></DWR-1><DWR-2>cell</DWR-2><DWR-3>lines</DWR-3><DWR-4>and</DWR-4>
Collectively, the  <RELW> result </RELW> s of this study  <RELW> suggest </RELW>  that only the  <RELW> combine </RELW> d  <RELW> inhibition </RELW>  of <GENE> Cyclin D1 </GENE> and D3 might be a suitable strategy for <DISEASE> breast cancer </DISEASE>  <RELW> prevent </RELW> ion and therapy. <GW-1>of</GW-1><GW-2> <RELW> inhibition </RELW> </GW-2><GW-3> <RELW> combine </RELW> d</GW-3><GW-4>the</GW-4><GWR-1></GWR-1><GWR-2>and</GWR-2><GWR-3>D3</GWR-3><GWR-4>might</GWR-4><DW-1>for</DW-1><DW-2>strategy</DW-2><DW-3>suitable</DW-3><DW-4>a</DW-4><DWR-1></DWR-1><DWR-2> <RELW> prevent </RELW> ion</DWR-2><DWR-3>and</DWR-3><DWR-4>therapy.</DWR-4>
We had  <RELW> report </RELW> ed previously that although both <DISEASE> BT474 </DISEASE>  and MKN7 cells over <RELW> express </RELW>  <GENE> ErbB2 </GENE>, only <DISEASE> BT474 </DISEASE>  cells  <RELW> show </RELW>  an antiproliferative response to mAb 4D5 treatment. <GW-1>over <RELW> express </RELW> </GW-1><GW-2>cells</GW-2><GW-3>MKN7</GW-3><GW-4>and</GW-4><GWR-1>,</GWR-1><GWR-2>only</GWR-2><GWR-3><DISEASE></GWR-3><GWR-4>BT474</GWR-4><DW-1>both</DW-1><DW-2>although</DW-2><DW-3>that</DW-3><DW-4>previously</DW-4><DWR-1></DWR-1><DWR-2></DWR-2><DWR-3>and</DWR-3><DWR-4>MKN7</DWR-4>
The multidrug transporter <DISEASE> breast cancer </DISEASE> resistance  <RELW> protein </RELW>  (<GENE> BCRP/ABCG2 </GENE>) is strongly  <RELW> induce </RELW> d in the mammary gland during pregnancy and lactation. <GW-1>(</GW-1><GW-2> <RELW> protein </RELW> </GW-2><GW-3>resistance</GW-3><GW-4></DISEASE></GW-4><GWR-1>)</GWR-1><GWR-2>is</GWR-2><GWR-3>strongly</GWR-3><GWR-4> <RELW> induce </RELW> d</GWR-4><DW-1>transporter</DW-1><DW-2>multidrug</DW-2><DW-3>The</DW-3><DWR-1></DWR-1><DWR-2>resistance</DWR-2><DWR-3> <RELW> protein </RELW> </DWR-3><DWR-4>(<GENE></DWR-4>
The <GENE> multidrug transporter <DISEASE> breast cancer </DISEASE> resistance  <RELW> protein </RELW>  </GENE> (BCRP/ABCG2) is strongly  <RELW> induce </RELW> d in the mammary gland during pregnancy and lactation. <GW-1>The</GW-1><GWR-1></GWR-1><GWR-2>(BCRP/ABCG2)</GWR-2><GWR-3>is</GWR-3><GWR-4>strongly</GWR-4><DW-1>transporter</DW-1><DW-2>multidrug</DW-2><DW-3><GENE></DW-3><DW-4>The</DW-4><DWR-1></DWR-1><DWR-2>resistance</DWR-2><DWR-3> <RELW> protein </RELW> </DWR-3><DWR-4></GENE></DWR-4>
<GENE> Maspin </GENE> is a noninhibitory member of the serpin family that is  <RELW> down-regulated </RELW>  in <DISEASE> breast carcinoma </DISEASE> but over <RELW> express </RELW> ed in pancreatic carcinoma. <GW-1></GW-1><GWR-1></GWR-1><GWR-2>is</GWR-2><GWR-3>a</GWR-3><GWR-4>noninhibitory</GWR-4><DW-1>in</DW-1><DW-2> <RELW> down-regulated </RELW> </DW-2><DW-3>is</DW-3><DW-4>that</DW-4><DWR-1></DWR-1><DWR-2>but</DWR-2><DWR-3>over <RELW> express </RELW> ed</DWR-3><DWR-4>in</DWR-4>
<GENE> Maspin </GENE> is a noninhibitory member of the serpin family that is  <RELW> down-regulated </RELW>  in <DISEASE> breast carcinoma </DISEASE> but over <RELW> express </RELW> ed in pancreatic carcinoma. <GW-1></GW-1><GWR-1></GWR-1><GWR-2>is</GWR-2><GWR-3>a</GWR-3><GWR-4>noninhibitory</GWR-4><DW-1>in</DW-1><DW-2> <RELW> down-regulated </RELW> </DW-2><DW-3>is</DW-3><DW-4>that</DW-4><DWR-1></DWR-1><DWR-2>but</DWR-2><DWR-3>over <RELW> express </RELW> ed</DWR-3><DWR-4>in</DWR-4>
Ovarian carcinoma and <DISEASE> breast carcinoma </DISEASE> cells which are multiply drug resistant due to over <RELW> express </RELW> ion of <GENE> P-glyco <RELW> protein </RELW>  </GENE> are markedly less resistant to cryptophycin than they are to vinblastine, colchicine, and taxol. <GW-1>of</GW-1><GW-2>over <RELW> express </RELW> ion</GW-2><GW-3>to</GW-3><GW-4>due</GW-4><GWR-1></GWR-1><GWR-2>are</GWR-2><GWR-3>markedly</GWR-3><GWR-4>less</GWR-4><DW-1>and</DW-1><DW-2>carcinoma</DW-2><DW-3>Ovarian</DW-3><DWR-1></DWR-1><DWR-2>cells</DWR-2><DWR-3>which</DWR-3><DWR-4>are</DWR-4>
In several <DISEASE> breast cancer </DISEASE> cell lines, trichostatin A (TSA), a potent HDAC inhibitor, strongly  <RELW> decrease </RELW> s <GENE> ERalpha </GENE>  <RELW> express </RELW> ion in a dose-dependent manner. <GW-1> <RELW> decrease </RELW> s</GW-1><GW-2>strongly</GW-2><GW-3>inhibitor,</GW-3><GW-4>HDAC</GW-4><GWR-1></GWR-1><GWR-2> <RELW> express </RELW> ion</GWR-2><GWR-3>in</GWR-3><GWR-4>a</GWR-4><DW-1>several</DW-1><DW-2>In</DW-2><DWR-1></DWR-1><DWR-2>cell</DWR-2><DWR-3>lines,</DWR-3><DWR-4>trichostatin</DWR-4>
We also  <RELW> observe </RELW> d a  <RELW> reduction </RELW>  of <GENE> UBR1  <RELW> protein </RELW>  </GENE>  <RELW> levels </RELW>  in geldanamycin-treated mo <RELW> use </RELW>  embryonic fibroblasts and human <DISEASE> breast cancer </DISEASE> cells,  <RELW> suggest </RELW> ing that UBR1 is an Hsp90 client. <GW-1>of</GW-1><GW-2> <RELW> reduction </RELW> </GW-2><GW-3>a</GW-3><GW-4> <RELW> observe </RELW> d</GW-4><GWR-1></GWR-1><GWR-2> <RELW> levels </RELW> </GWR-2><GWR-3>in</GWR-3><GWR-4>geldanamycin-treated</GWR-4><DW-1>human</DW-1><DW-2>and</DW-2><DW-3>fibroblasts</DW-3><DW-4>embryonic</DW-4><DWR-1></DWR-1><DWR-2>cells,</DWR-2><DWR-3> <RELW> suggest </RELW> ing</DWR-3><DWR-4>that</DWR-4>
One of the best examples of a correlation between high  <RELW> levels </RELW>  of a protease in a primary tumor and poor prognosis is <GENE> urokinase plasminogen </GENE>  <RELW> activation </RELW>  in <DISEASE> breast cancer </DISEASE>. <GW-1>is</GW-1><GW-2>prognosis</GW-2><GW-3>poor</GW-3><GW-4>and</GW-4><GWR-1></GWR-1><GWR-2> <RELW> activation </RELW> </GWR-2><GWR-3>in</GWR-3><GWR-4><DISEASE></GWR-4><DW-1>in</DW-1><DW-2> <RELW> activation </RELW> </DW-2><DW-3></GENE></DW-3><DW-4>plasminogen</DW-4><DWR-1>.</DWR-1>
Oestrogen receptor-alpha (<GENE> ERalpha </GENE>) is an important prognostic  <RELW> marker </RELW>  in <DISEASE> breast cancer </DISEASE> and endocrine therapies are designed to inhibit or  <RELW> prevent </RELW>  <GENE> ERalpha </GENE>  <RELW> activity </RELW> . <GW-1>(</GW-1><GW-2>receptor-alpha</GW-2><GW-3>Oestrogen</GW-3><GWR-1>)</GWR-1><GWR-2>is</GWR-2><GWR-3>an</GWR-3><GWR-4>important</GWR-4><DW-1>in</DW-1><DW-2> <RELW> marker </RELW> </DW-2><DW-3>prognostic</DW-3><DW-4>important</DW-4><DWR-1></DWR-1><DWR-2>and</DWR-2><DWR-3>endocrine</DWR-3><DWR-4>therapies</DWR-4>
IGFBP2 and <GENE> IGFBP5 </GENE> over <RELW> express </RELW> ion cor <RELW> relate </RELW> s with the lymph node metastasis in T1 <DISEASE> breast carcinomas </DISEASE>. <GW-1>and</GW-1><GW-2>IGFBP2</GW-2><GWR-1></GWR-1><GWR-2>over <RELW> express </RELW> ion</GWR-2><GWR-3>cor <RELW> relate </RELW> s</GWR-3><GWR-4>with</GWR-4><DW-1>T1</DW-1><DW-2>in</DW-2><DW-3>metastasis</DW-3><DW-4>node</DW-4><DWR-1>.</DWR-1>
<GENE> IGFBP2 </GENE> and IGFBP5 over <RELW> express </RELW> ion cor <RELW> relate </RELW> s with the lymph node metastasis in T1 <DISEASE> breast carcinomas </DISEASE>. <GW-1></GW-1><GWR-1></GWR-1><GWR-2>and</GWR-2><GWR-3>IGFBP5</GWR-3><GWR-4>over <RELW> express </RELW> ion</GWR-4><DW-1>T1</DW-1><DW-2>in</DW-2><DW-3>metastasis</DW-3><DW-4>node</DW-4><DWR-1>.</DWR-1>
Over <RELW> express </RELW> ion of <GENE> IGFBP2 </GENE> and IGFBP5 contributes to the invasiveness and progression of several human cancers, but their  <RELW> role </RELW> s in the metastasis of <DISEASE> breast cancer </DISEASE> have not been  <RELW> investigate </RELW> d in detail. <GW-1>of</GW-1><GW-2>Over <RELW> express </RELW> ion</GW-2><GWR-1></GWR-1><GWR-2>and</GWR-2><GWR-3>IGFBP5</GWR-3><GWR-4>contributes</GWR-4><DW-1>of</DW-1><DW-2>metastasis</DW-2><DW-3>the</DW-3><DW-4>in</DW-4><DWR-1></DWR-1><DWR-2>have</DWR-2><DWR-3>not</DWR-3><DWR-4>been</DWR-4>
Over <RELW> express </RELW> ion of IGFBP2 and <GENE> IGFBP5 </GENE> contributes to the invasiveness and progression of several human cancers, but their  <RELW> role </RELW> s in the metastasis of <DISEASE> breast cancer </DISEASE> have not been  <RELW> investigate </RELW> d in detail. <GW-1>and</GW-1><GW-2>IGFBP2</GW-2><GW-3>of</GW-3><GW-4>Over <RELW> express </RELW> ion</GW-4><GWR-1></GWR-1><GWR-2>contributes</GWR-2><GWR-3>to</GWR-3><GWR-4>the</GWR-4><DW-1>of</DW-1><DW-2>metastasis</DW-2><DW-3>the</DW-3><DW-4>in</DW-4><DWR-1></DWR-1><DWR-2>have</DWR-2><DWR-3>not</DWR-3><DWR-4>been</DWR-4>
 <RELW> Induction </RELW>  of <GENE> thymidine phosphorylase </GENE>  <RELW> express </RELW> ion and  <RELW> enhance </RELW> ment of efficacy of capecitabine or 5'-deoxy-5-fluorouridine by cyclophosphamide in <DISEASE> mammary tumor </DISEASE> models. <GW-1>of</GW-1><GW-2> <RELW> Induction </RELW> </GW-2><GWR-1></GWR-1><GWR-2> <RELW> express </RELW> ion</GWR-2><GWR-3>and</GWR-3><GWR-4> <RELW> enhance </RELW> ment</GWR-4><DW-1>in</DW-1><DW-2>cyclophosphamide</DW-2><DW-3>by</DW-3><DW-4>5'-deoxy-5-fluorouridine</DW-4><DWR-1></DWR-1><DWR-2>models.</DWR-2>
In the present study, we  <RELW> confirm </RELW> ed that the administration of cytostatics  <RELW> use </RELW> d for <DISEASE> breast cancer </DISEASE> treatment, such as taxanes and cyclophosphamide (CPA),  <RELW> up-regulate </RELW> d the tumor level of <GENE> dThdPase </GENE> in <DISEASE> mammary tumor </DISEASE> models as well. <GW-1>of</GW-1><GW-2>level</GW-2><GW-3>tumor</GW-3><GW-4>the</GW-4><GWR-1></GWR-1><GWR-2>in</GWR-2><GWR-3><DISEASE></GWR-3><GWR-4>mammary</GWR-4><DW-1>for</DW-1><DW-2> <RELW> use </RELW> d</DW-2><DW-3>cytostatics</DW-3><DW-4>of</DW-4><DWR-1></DWR-1><DWR-2>treatment,</DWR-2><DWR-3>such</DWR-3><DWR-4>as</DWR-4>
The preferential up- <RELW> regulation </RELW>  of <GENE> PyNPase </GENE>  <RELW> activity </RELW>  in the tumor by CPA administration was also  <RELW> confirm </RELW> ed in mice  <RELW> bear </RELW> ing a syn <RELW> gene </RELW> ic murine <DISEASE> mammary adenocarcinoma </DISEASE>, A755. <GW-1>of</GW-1><GW-2>up- <RELW> regulation </RELW> </GW-2><GW-3>preferential</GW-3><GW-4>The</GW-4><GWR-1></GWR-1><GWR-2> <RELW> activity </RELW> </GWR-2><GWR-3>in</GWR-3><GWR-4>the</GWR-4><DW-1>murine</DW-1><DW-2>syn <RELW> gene </RELW> ic</DW-2><DW-3>a</DW-3><DW-4> <RELW> bear </RELW> ing</DW-4><DWR-1>,</DWR-1><DWR-2>A755.</DWR-2>
Enhanced <GENE> Ha-ras </GENE>  <RELW> express </RELW> ion was documented in 66% of breast and 100% of colon carcinomas as  <RELW> compare </RELW> d with their normal counterparts, with  <RELW> levels </RELW>  in <DISEASE> breast carcinomas </DISEASE> ranging from 10.1 to 50.4 pg ras p21/micrograms  <RELW> protein </RELW>  and those in colon carcinomas ranging from 18.4 to 51.7 pg ras p21/micrograms  <RELW> protein </RELW> . <GW-1>Enhanced</GW-1><GWR-1></GWR-1><GWR-2> <RELW> express </RELW> ion</GWR-2><GWR-3>was</GWR-3><GWR-4>documented</GWR-4><DW-1>in</DW-1><DW-2> <RELW> levels </RELW> </DW-2><DW-3>with</DW-3><DW-4>counterparts,</DW-4><DWR-1></DWR-1><DWR-2>ranging</DWR-2><DWR-3>from</DWR-3><DWR-4>10.1</DWR-4>
Artesunate treatment of human CCRF-CEM leukemia and <DISEASE> MCF7 </DISEASE> <DISEASE> breast cancer </DISEASE> cells  <RELW> induce </RELW> d <GENE> ABCB6 </GENE>  <RELW> express </RELW> ion but  <RELW> repress </RELW> ed ABCB7  <RELW> express </RELW> ion. <GW-1> <RELW> induce </RELW> d</GW-1><GW-2>cells</GW-2><GW-3></DISEASE></GW-3><GW-4>cancer</GW-4><GWR-1></GWR-1><GWR-2> <RELW> express </RELW> ion</GWR-2><GWR-3>but</GWR-3><GWR-4> <RELW> repress </RELW> ed</GWR-4><DW-1>and</DW-1><DW-2>leukemia</DW-2><DW-3>CCRF-CEM</DW-3><DW-4>human</DW-4><DWR-1></DWR-1><DWR-2><DISEASE></DWR-2><DWR-3>breast</DWR-3><DWR-4>cancer</DWR-4>
Artesunate treatment of human CCRF-CEM leukemia and <DISEASE> MCF7 </DISEASE> <DISEASE> breast cancer </DISEASE> cells  <RELW> induce </RELW> d ABCB6  <RELW> express </RELW> ion but  <RELW> repress </RELW> ed <GENE> ABCB7 </GENE>  <RELW> express </RELW> ion. <GW-1> <RELW> repress </RELW> ed</GW-1><GW-2>but</GW-2><GW-3> <RELW> express </RELW> ion</GW-3><GW-4>ABCB6</GW-4><GWR-1></GWR-1><GWR-2> <RELW> express </RELW> ion.</GWR-2><DW-1>and</DW-1><DW-2>leukemia</DW-2><DW-3>CCRF-CEM</DW-3><DW-4>human</DW-4><DWR-1></DWR-1><DWR-2><DISEASE></DWR-2><DWR-3>breast</DWR-3><DWR-4>cancer</DWR-4>
Using multiple primer  <RELW> set </RELW> s and  <RELW> control </RELW> s, we found that neither mature <GENE> BORIS transcripts </GENE> nor spliced variants are commonly  <RELW> express </RELW> ed at detectable  <RELW> levels </RELW>  in malignant breast cells or tissues, although endogenous <GENE> BORIS transcripts </GENE> can be  <RELW> induce </RELW> d in <DISEASE> MCF-7 </DISEASE> cells following 5-aza-2'-deoxycytidine treatment. <GW-1>mature</GW-1><GW-2>neither</GW-2><GW-3>that</GW-3><GW-4>found</GW-4><GWR-1></GWR-1><GWR-2>nor</GWR-2><GWR-3>spliced</GWR-3><GWR-4>variants</GWR-4><DW-1>in</DW-1><DW-2> <RELW> induce </RELW> d</DW-2><DW-3>be</DW-3><DW-4>can</DW-4><DWR-1></DWR-1><DWR-2>cells</DWR-2><DWR-3>following</DWR-3><DWR-4>5-aza-2'-deoxycytidine</DWR-4>
The  <RELW> elevate </RELW> d testosterone  <RELW> levels </RELW>  and the  <RELW> increase </RELW> d  <RELW> levels </RELW>  of insulin, IGF-I, and IGF-II that are seen in PCOS and abdominal obesity could favor the development of <DISEASE> breast cancer </DISEASE> in several ways, all of which have been demonstrated experimentally: binding of testosterone to cancer cells  <RELW> bear </RELW> ing testosterone receptors, with direct  <RELW> stimulation </RELW> ; intratissular aromatization of testosterone to estradiol, with  <RELW> stimulation </RELW>  of estrogen-sensitive cells;  <RELW> stimulation </RELW>  of the  <RELW> production </RELW>  of <GENE> epithelial growth factor </GENE> (EGF) by testosterone, with direct mitogenic effect of EGF on cancer cells;  <RELW> stimulation </RELW>  of aromatase by insulin and IGF-I; direct mitogenic  <RELW> stimulation </RELW>  of cancer cells by insulin, IGF-I, and IGF-II; and  <RELW> stimulation </RELW>  by IGF-I and IGF-II of the intratissular  <RELW> reduction </RELW>  of estrone to estradiol. <GW-1>of</GW-1><GW-2> <RELW> production </RELW> </GW-2><GW-3>the</GW-3><GW-4>of</GW-4><GWR-1></GWR-1><GWR-2>(EGF)</GWR-2><GWR-3>by</GWR-3><GWR-4>testosterone,</GWR-4><DW-1>of</DW-1><DW-2>development</DW-2><DW-3>the</DW-3><DW-4>favor</DW-4><DWR-1></DWR-1><DWR-2>in</DWR-2><DWR-3>several</DWR-3><DWR-4>ways,</DWR-4>
The  <RELW> elevate </RELW> d testosterone  <RELW> levels </RELW>  and the  <RELW> increase </RELW> d  <RELW> levels </RELW>  of insulin, IGF-I, and IGF-II that are seen in PCOS and abdominal obesity could favor the development of <DISEASE> breast cancer </DISEASE> in several ways, all of which have been demonstrated experimentally: binding of testosterone to cancer cells  <RELW> bear </RELW> ing testosterone receptors, with direct  <RELW> stimulation </RELW> ; intratissular aromatization of testosterone to estradiol, with  <RELW> stimulation </RELW>  of estrogen-sensitive cells;  <RELW> stimulation </RELW>  of the  <RELW> production </RELW>  of epithelial growth factor (<GENE> EGF </GENE>) by testosterone, with direct mitogenic effect of <GENE> EGF </GENE> on cancer cells;  <RELW> stimulation </RELW>  of aromatase by insulin and IGF-I; direct mitogenic  <RELW> stimulation </RELW>  of cancer cells by insulin, IGF-I, and IGF-II; and  <RELW> stimulation </RELW>  by IGF-I and IGF-II of the intratissular  <RELW> reduction </RELW>  of estrone to estradiol. <GW-1>(</GW-1><GW-2>factor</GW-2><GW-3>growth</GW-3><GW-4>epithelial</GW-4><GWR-1>)</GWR-1><GWR-2>by</GWR-2><GWR-3>testosterone,</GWR-3><GWR-4>with</GWR-4><DW-1>of</DW-1><DW-2>development</DW-2><DW-3>the</DW-3><DW-4>favor</DW-4><DWR-1></DWR-1><DWR-2>in</DWR-2><DWR-3>several</DWR-3><DWR-4>ways,</DWR-4>
Those patients that progressed to <DISEASE> breast cancer </DISEASE> (cases)  <RELW> show </RELW> ed significantly  <RELW> higher </RELW>  <GENE> ER-alpha </GENE> [median, 57.00% of cells within individual HUT foci; interquartile range (IQ), 33.48 to 67.78] and Ki-67 (median, 3.82%; IQ, 0.85 to 11.28)  <RELW> express </RELW> ion in their HUT foci  <RELW> compare </RELW> d with  <RELW> control </RELW> s (<GENE> ER-alpha </GENE> median, 30.27%; IQ, 19.75 to 52.50 and Ki-67 median, 0.77%; IQ, 0.0458 to 1.72, P = 0.008 and &lt;0.001). <GW-1> <RELW> higher </RELW> </GW-1><GW-2>significantly</GW-2><GW-3> <RELW> show </RELW> ed</GW-3><GW-4>(cases)</GW-4><GWR-1></GWR-1><GWR-2>[median,</GWR-2><GWR-3>57.00%</GWR-3><GWR-4>of</GWR-4><DW-1>to</DW-1><DW-2>progressed</DW-2><DW-3>that</DW-3><DW-4>patients</DW-4><DWR-1></DWR-1><DWR-2>(cases)</DWR-2><DWR-3> <RELW> show </RELW> ed</DWR-3><DWR-4>significantly</DWR-4>
Those patients that progressed to <DISEASE> breast cancer </DISEASE> (cases)  <RELW> show </RELW> ed significantly  <RELW> higher </RELW>  <GENE> ER-alpha </GENE> [median, 57.00% of cells within individual HUT foci; interquartile range (IQ), 33.48 to 67.78] and Ki-67 (median, 3.82%; IQ, 0.85 to 11.28)  <RELW> express </RELW> ion in their HUT foci  <RELW> compare </RELW> d with  <RELW> control </RELW> s (<GENE> ER-alpha </GENE> median, 30.27%; IQ, 19.75 to 52.50 and Ki-67 median, 0.77%; IQ, 0.0458 to 1.72, P = 0.008 and &lt;0.001). <GW-1> <RELW> higher </RELW> </GW-1><GW-2>significantly</GW-2><GW-3> <RELW> show </RELW> ed</GW-3><GW-4>(cases)</GW-4><GWR-1></GWR-1><GWR-2>[median,</GWR-2><GWR-3>57.00%</GWR-3><GWR-4>of</GWR-4><DW-1>to</DW-1><DW-2>progressed</DW-2><DW-3>that</DW-3><DW-4>patients</DW-4><DWR-1></DWR-1><DWR-2>(cases)</DWR-2><DWR-3> <RELW> show </RELW> ed</DWR-3><DWR-4>significantly</DWR-4>
Several of the analogues elicit stronger growth inhibitory  <RELW> activity </RELW>  against prostate (PC-3) and breast (<DISEASE> MDA-MB-468 </DISEASE>) carcinoma cells, which  <RELW> contain </RELW>   <RELW> elevate </RELW> d basal <GENE> IKK </GENE>  <RELW> activity </RELW> ; this antiproliferative  <RELW> activity </RELW>  cor <RELW> relate </RELW> s with  <RELW> increase </RELW> d  <RELW> inhibition </RELW>  of recombinant <GENE> IKK </GENE>beta in vitro,  <RELW> suggest </RELW> ing that the anticancer activities of these AdArs might be  <RELW> relate </RELW> d to the  <RELW> inhibition </RELW>  of <GENE> IKK </GENE>/NFkappaB signaling. <GW-1>basal</GW-1><GW-2> <RELW> elevate </RELW> d</GW-2><GW-3> <RELW> contain </RELW> </GW-3><GW-4>which</GW-4><GWR-1></GWR-1><GWR-2> <RELW> activity </RELW> ;</GWR-2><GWR-3>this</GWR-3><GWR-4>antiproliferative</GWR-4><DW-1>(</DW-1><DW-2>breast</DW-2><DW-3>and</DW-3><DW-4>(PC-3)</DW-4><DWR-1>)</DWR-1><DWR-2>carcinoma</DWR-2><DWR-3>cells,</DWR-3><DWR-4>which</DWR-4>
Several of the analogues elicit stronger growth inhibitory  <RELW> activity </RELW>  against prostate (PC-3) and breast (<DISEASE> MDA-MB-468 </DISEASE>) carcinoma cells, which  <RELW> contain </RELW>   <RELW> elevate </RELW> d basal IKK  <RELW> activity </RELW> ; this antiproliferative  <RELW> activity </RELW>  cor <RELW> relate </RELW> s with  <RELW> increase </RELW> d  <RELW> inhibition </RELW>  of recombinant IKKbeta in vitro,  <RELW> suggest </RELW> ing that the anticancer activities of these AdArs might be  <RELW> relate </RELW> d to the  <RELW> inhibition </RELW>  of <GENE> IKK/NFkappaB </GENE> signaling. <GW-1>of</GW-1><GW-2> <RELW> inhibition </RELW> </GW-2><GW-3>the</GW-3><GW-4>to</GW-4><GWR-1></GWR-1><GWR-2>signaling.</GWR-2><DW-1>(</DW-1><DW-2>breast</DW-2><DW-3>and</DW-3><DW-4>(PC-3)</DW-4><DWR-1>)</DWR-1><DWR-2>carcinoma</DWR-2><DWR-3>cells,</DWR-3><DWR-4>which</DWR-4>
Our  <RELW> find </RELW> ings  <RELW> show </RELW> , for the first time, that DC is a natural tumor  <RELW> promote </RELW> r by  <RELW> elevating </RELW>  <GENE> Flk-1 </GENE> and decreasing ceramide-mediated apoptosis of <DISEASE> breast cancer </DISEASE> progenitor cells. <GW-1> <RELW> elevating </RELW> </GW-1><GW-2>by</GW-2><GW-3> <RELW> promote </RELW> r</GW-3><GW-4>tumor</GW-4><GWR-1></GWR-1><GWR-2>and</GWR-2><GWR-3>decreasing</GWR-3><GWR-4>ceramide-mediated</GWR-4><DW-1>of</DW-1><DW-2>apoptosis</DW-2><DW-3>ceramide-mediated</DW-3><DW-4>decreasing</DW-4><DWR-1></DWR-1><DWR-2>progenitor</DWR-2><DWR-3>cells.</DWR-3>
Accumulation of <GENE> p53 tumor  <RELW> suppress </RELW> or  <RELW> gene </RELW>   <RELW> protein </RELW>  </GENE>: an independent  <RELW> marker </RELW>  of prognosis in <DISEASE> breast cancers </DISEASE>. <GW-1>of</GW-1><GW-2>Accumulation</GW-2><GWR-1>:</GWR-1><GWR-2>an</GWR-2><GWR-3>independent</GWR-3><GWR-4> <RELW> marker </RELW> </GWR-4><DW-1>in</DW-1><DW-2>prognosis</DW-2><DW-3>of</DW-3><DW-4> <RELW> marker </RELW> </DW-4><DWR-1>.</DWR-1>
Mutations of the tumor  <RELW> suppress </RELW> or  <RELW> gene </RELW>  p53 have been identified in <DISEASE> breast cancer </DISEASE> cell lines, and some <DISEASE> breast carcinomas </DISEASE> are detectable by immunohistochemical assay be <RELW> ca <RELW> use </RELW>  </RELW>  of <GENE> p53  <RELW> protein </RELW>  </GENE>  <RELW> accumulation </RELW> . <GW-1>of</GW-1><GW-2>be <RELW> ca <RELW> use </RELW>  </RELW> </GW-2><GW-3>assay</GW-3><GW-4>immunohistochemical</GW-4><GWR-1></GWR-1><GWR-2> <RELW> accumulation </RELW> .</GWR-2><DW-1>in</DW-1><DW-2>identified</DW-2><DW-3>been</DW-3><DW-4>have</DW-4><DWR-1></DWR-1><DWR-2>cell</DWR-2><DWR-3>lines,</DWR-3><DWR-4>and</DWR-4>
In <DISEASE> MDA-MB-231 </DISEASE> <DISEASE> breast carcinoma </DISEASE> cells, Taxo did not interfere with the re- <RELW> activation </RELW>  of E-cadherin and <GENE> maspin  <RELW> gene </RELW> s </GENE> by 5-AZA-CdR. <GW-1>and</GW-1><GW-2>E-cadherin</GW-2><GW-3>of</GW-3><GW-4>re- <RELW> activation </RELW> </GW-4><GWR-1></GWR-1><GWR-2>by</GWR-2><GWR-3>5-AZA-CdR.</GWR-3><DW-1>In</DW-1><DWR-1></DWR-1><DWR-2><DISEASE></DWR-2><DWR-3>breast</DWR-3><DWR-4>carcinoma</DWR-4>
In <DISEASE> MDA-MB-231 </DISEASE> <DISEASE> breast carcinoma </DISEASE> cells, Taxo did not interfere with the re- <RELW> activation </RELW>  of <GENE> E-cadherin </GENE> and maspin  <RELW> gene </RELW> s by 5-AZA-CdR. <GW-1>of</GW-1><GW-2>re- <RELW> activation </RELW> </GW-2><GW-3>the</GW-3><GW-4>with</GW-4><GWR-1></GWR-1><GWR-2>and</GWR-2><GWR-3>maspin</GWR-3><GWR-4> <RELW> gene </RELW> s</GWR-4><DW-1>In</DW-1><DWR-1></DWR-1><DWR-2><DISEASE></DWR-2><DWR-3>breast</DWR-3><DWR-4>carcinoma</DWR-4>
While  <RELW> express </RELW> ion of <GENE> Bcl-2 </GENE>, Bcl-X(L), Hsp 70 and 90 was  <RELW> increase </RELW> d,  <RELW> express </RELW> ion of Bax and caspases 8 and 3 was significantly lower in both human as well as canine <DISEASE> mammary tumor </DISEASE> tissues  <RELW> compare </RELW> d to corresponding adjacent tissues. <GW-1>of</GW-1><GW-2> <RELW> express </RELW> ion</GW-2><GW-3>While</GW-3><GWR-1>,</GWR-1><GWR-2>Bcl-X(L),</GWR-2><GWR-3>Hsp</GWR-3><GWR-4>70</GWR-4><DW-1>canine</DW-1><DW-2>as</DW-2><DW-3>well</DW-3><DW-4>as</DW-4><DWR-1></DWR-1><DWR-2>tissues</DWR-2><DWR-3> <RELW> compare </RELW> d</DWR-3><DWR-4>to</DWR-4>
While  <RELW> express </RELW> ion of Bcl-2, <GENE> Bcl-X </GENE>(L), Hsp 70 and 90 was  <RELW> increase </RELW> d,  <RELW> express </RELW> ion of Bax and caspases 8 and 3 was significantly lower in both human as well as canine <DISEASE> mammary tumor </DISEASE> tissues  <RELW> compare </RELW> d to corresponding adjacent tissues. <GW-1>Bcl-2,</GW-1><GW-2>of</GW-2><GW-3> <RELW> express </RELW> ion</GW-3><GW-4>While</GW-4><GWR-1>(L),</GWR-1><GWR-2>Hsp</GWR-2><GWR-3>70</GWR-3><GWR-4>and</GWR-4><DW-1>canine</DW-1><DW-2>as</DW-2><DW-3>well</DW-3><DW-4>as</DW-4><DWR-1></DWR-1><DWR-2>tissues</DWR-2><DWR-3> <RELW> compare </RELW> d</DWR-3><DWR-4>to</DWR-4>
While  <RELW> express </RELW> ion of Bcl-2, Bcl-X(L), <GENE> Hsp 70 </GENE> and 90 was  <RELW> increase </RELW> d,  <RELW> express </RELW> ion of Bax and caspases 8 and 3 was significantly lower in both human as well as canine <DISEASE> mammary tumor </DISEASE> tissues  <RELW> compare </RELW> d to corresponding adjacent tissues. <GW-1>Bcl-X(L),</GW-1><GW-2>Bcl-2,</GW-2><GW-3>of</GW-3><GW-4> <RELW> express </RELW> ion</GW-4><GWR-1></GWR-1><GWR-2>and</GWR-2><GWR-3>90</GWR-3><GWR-4>was</GWR-4><DW-1>canine</DW-1><DW-2>as</DW-2><DW-3>well</DW-3><DW-4>as</DW-4><DWR-1></DWR-1><DWR-2>tissues</DWR-2><DWR-3> <RELW> compare </RELW> d</DWR-3><DWR-4>to</DWR-4>
In conclusion, physiological  <RELW> elevation </RELW>  of the <GENE> bFGF </GENE> during normal menstruation can  <RELW> influence </RELW>  the precise interpretation of the pathological  <RELW> elevation </RELW>  of the <GENE> bFGF </GENE> in pre-menopausal <DISEASE> breast cancer </DISEASE> patients. <GW-1>the</GW-1><GW-2>of</GW-2><GW-3> <RELW> elevation </RELW> </GW-3><GW-4>physiological</GW-4><GWR-1></GWR-1><GWR-2>during</GWR-2><GWR-3>normal</GWR-3><GWR-4>menstruation</GWR-4><DW-1>pre-menopausal</DW-1><DW-2>in</DW-2><DW-3></GENE></DW-3><DW-4>bFGF</DW-4><DWR-1></DWR-1><DWR-2>patients.</DWR-2>
In conclusion, physiological  <RELW> elevation </RELW>  of the <GENE> bFGF </GENE> during normal menstruation can  <RELW> influence </RELW>  the precise interpretation of the pathological  <RELW> elevation </RELW>  of the <GENE> bFGF </GENE> in pre-menopausal <DISEASE> breast cancer </DISEASE> patients. <GW-1>the</GW-1><GW-2>of</GW-2><GW-3> <RELW> elevation </RELW> </GW-3><GW-4>physiological</GW-4><GWR-1></GWR-1><GWR-2>during</GWR-2><GWR-3>normal</GWR-3><GWR-4>menstruation</GWR-4><DW-1>pre-menopausal</DW-1><DW-2>in</DW-2><DW-3></GENE></DW-3><DW-4>bFGF</DW-4><DWR-1></DWR-1><DWR-2>patients.</DWR-2>
Many advanced human tumors including <DISEASE> breast cancer </DISEASE>  <RELW> over <RELW> produce </RELW>  </RELW>  <GENE> plasmin </GENE> that is  <RELW> know </RELW> n to  <RELW> promote </RELW>  angio <RELW> gene </RELW> sis and metastasis. <GW-1> <RELW> over <RELW> produce </RELW>  </RELW> </GW-1><GW-2></DISEASE></GW-2><GW-3>cancer</GW-3><GW-4>breast</GW-4><GWR-1></GWR-1><GWR-2>that</GWR-2><GWR-3>is</GWR-3><GWR-4> <RELW> know </RELW> n</GWR-4><DW-1>including</DW-1><DW-2>tumors</DW-2><DW-3>human</DW-3><DW-4>advanced</DW-4><DWR-1></DWR-1><DWR-2> <RELW> over <RELW> produce </RELW>  </RELW> </DWR-2><DWR-3><GENE></DWR-3><DWR-4>plasmin</DWR-4>
<DISEASE> MDA-MB231 </DISEASE> cell membranes  <RELW> induce </RELW> d <GENE> plasmin </GENE>  <RELW> gene </RELW> ration in a time-dependent manner while those from <DISEASE> MCF-7 </DISEASE> cells fai <RELW> led </RELW>  to convert <GENE> plasmin </GENE>ogen to <GENE> plasmin </GENE>. <GW-1> <RELW> induce </RELW> d</GW-1><GW-2>membranes</GW-2><GW-3>cell</GW-3><GW-4></DISEASE></GW-4><GWR-1></GWR-1><GWR-2> <RELW> gene </RELW> ration</GWR-2><GWR-3>in</GWR-3><GWR-4>a</GWR-4><DW-1></DW-1><DWR-1></DWR-1><DWR-2>cell</DWR-2><DWR-3>membranes</DWR-3><DWR-4> <RELW> induce </RELW> d</DWR-4>
<GENE> GRB7  <RELW> protein </RELW>  </GENE> over- <RELW> express </RELW> ion and clinical outcome in <DISEASE> breast cancer </DISEASE>. <GW-1></GW-1><GWR-1></GWR-1><GWR-2>over- <RELW> express </RELW> ion</GWR-2><GWR-3>and</GWR-3><GWR-4>clinical</GWR-4><DW-1>in</DW-1><DW-2>outcome</DW-2><DW-3>clinical</DW-3><DW-4>and</DW-4><DWR-1>.</DWR-1>
<GENE> GRB7  <RELW> protein </RELW>  </GENE> over- <RELW> express </RELW> ion is an independent adverse prognostic factor in human <DISEASE> breast cancer </DISEASE>. <GW-1></GW-1><GWR-1></GWR-1><GWR-2>over- <RELW> express </RELW> ion</GWR-2><GWR-3>is</GWR-3><GWR-4>an</GWR-4><DW-1>human</DW-1><DW-2>in</DW-2><DW-3>factor</DW-3><DW-4>prognostic</DW-4><DWR-1>.</DWR-1>
All of the test compounds (10 nM) substantially  <RELW> inhibited </RELW>  <GENE> estrogen sulfatase </GENE>  <RELW> activity </RELW>  of intact <DISEASE> MDA-MB-231 </DISEASE> cells. <GW-1> <RELW> inhibited </RELW> </GW-1><GW-2>substantially</GW-2><GW-3>nM)</GW-3><GW-4>(10</GW-4><GWR-1></GWR-1><GWR-2> <RELW> activity </RELW> </GWR-2><GWR-3>of</GWR-3><GWR-4>intact</GWR-4><DW-1>intact</DW-1><DW-2>of</DW-2><DW-3> <RELW> activity </RELW> </DW-3><DW-4></GENE></DW-4><DWR-1></DWR-1><DWR-2>cells.</DWR-2>
Our data  <RELW> indicate </RELW>  the utility of the new compounds for  <RELW> inhibition </RELW>  of <GENE> <DISEASE> breast cancer </DISEASE> cell estrone sulfatase </GENE>  <RELW> activity </RELW> . <GW-1>of</GW-1><GW-2> <RELW> inhibition </RELW> </GW-2><GW-3>for</GW-3><GW-4>compounds</GW-4><GWR-1></GWR-1><GWR-2> <RELW> activity </RELW> .</GWR-2><DW-1><GENE></DW-1><DW-2>of</DW-2><DW-3> <RELW> inhibition </RELW> </DW-3><DW-4>for</DW-4><DWR-1></DWR-1><DWR-2>cell</DWR-2><DWR-3>estrone</DWR-3><DWR-4>sulfatase</DWR-4>
Experimentally, we found that  <RELW> reducing </RELW>   <RELW> express </RELW> ion of <GENE> SCRIB </GENE> by short-hairpin RNAs (shRNAs)  <RELW> reduce </RELW> s the growth of human <DISEASE> breast cancer </DISEASE> cells in xenograft assays. <GW-1>of</GW-1><GW-2> <RELW> express </RELW> ion</GW-2><GW-3> <RELW> reducing </RELW> </GW-3><GW-4>that</GW-4><GWR-1></GWR-1><GWR-2>by</GWR-2><GWR-3>short-hairpin</GWR-3><GWR-4>RNAs</GWR-4><DW-1>human</DW-1><DW-2>of</DW-2><DW-3>growth</DW-3><DW-4>the</DW-4><DWR-1></DWR-1><DWR-2>cells</DWR-2><DWR-3>in</DWR-3><DWR-4>xenograft</DWR-4>
We found that the  <RELW> function </RELW> al  <RELW> disruption </RELW>  of <GENE> IGF-1R </GENE> markedly  <RELW> influence </RELW> s <DISEASE> breast cancer </DISEASE>  metastasis in nude mice by  <RELW> suppress </RELW> ing cellular adhesion, invasion, and metastasis of <DISEASE> breast cancer </DISEASE>  cells to the lung, lymph nodes, and lymph vessels. <GW-1>of</GW-1><GW-2> <RELW> disruption </RELW> </GW-2><GW-3> <RELW> function </RELW> al</GW-3><GW-4>the</GW-4><GWR-1></GWR-1><GWR-2>markedly</GWR-2><GWR-3> <RELW> influence </RELW> s</GWR-3><GWR-4><DISEASE></GWR-4><DW-1> <RELW> influence </RELW> s</DW-1><DW-2>markedly</DW-2><DW-3></GENE></DW-3><DW-4>IGF-1R</DW-4><DWR-1></DWR-1><DWR-2></DWR-2><DWR-3>metastasis</DWR-3><DWR-4>in</DWR-4>
Both  <RELW> elevate </RELW> d  <RELW> protein </RELW> -tyrosine kinase  <RELW> activity </RELW>  of <GENE> pp60(c-src) </GENE> and the  <RELW> association </RELW>  of its high  <RELW> activity </RELW>  with a short disease-free period have been  <RELW> report </RELW> ed in patients with human <DISEASE> breast cancer </DISEASE>. <GW-1>of</GW-1><GW-2> <RELW> activity </RELW> </GW-2><GW-3>kinase</GW-3><GW-4> <RELW> protein </RELW> -tyrosine</GW-4><GWR-1></GWR-1><GWR-2>and</GWR-2><GWR-3>the</GWR-3><GWR-4> <RELW> association </RELW> </GWR-4><DW-1>human</DW-1><DW-2>with</DW-2><DW-3>patients</DW-3><DW-4>in</DW-4><DWR-1>.</DWR-1>
Selective  <RELW> inhibition </RELW>  of <GENE> human 3β-hydroxysteroid dehydrogenase type 1 </GENE> as a potential treatment for <DISEASE> breast cancer </DISEASE>. <GW-1>of</GW-1><GW-2> <RELW> inhibition </RELW> </GW-2><GW-3>Selective</GW-3><GWR-1></GWR-1><GWR-2>as</GWR-2><GWR-3>a</GWR-3><GWR-4>potential</GWR-4><DW-1>for</DW-1><DW-2>treatment</DW-2><DW-3>potential</DW-3><DW-4>a</DW-4><DWR-1>.</DWR-1>
We  <RELW> show </RELW> ed that treatment of <DISEASE> MCF-7 </DISEASE> and triple-negative <DISEASE> MDA-MB-231 </DISEASE> human <DISEASE> breast cancer </DISEASE> cells with a GnRH-II antagonist  <RELW> result </RELW> s in apoptotic cell death in vitro via  <RELW> activation </RELW>  of stress- <RELW> activate </RELW> d MAPK <GENE> p38 </GENE> and  <RELW> loss </RELW>  of mitochondrial membrane potential. <GW-1>MAPK</GW-1><GW-2>stress- <RELW> activate </RELW> d</GW-2><GW-3>of</GW-3><GW-4> <RELW> activation </RELW> </GW-4><GWR-1></GWR-1><GWR-2>and</GWR-2><GWR-3> <RELW> loss </RELW> </GWR-3><GWR-4>of</GWR-4><DW-1>of</DW-1><DW-2>treatment</DW-2><DW-3>that</DW-3><DW-4> <RELW> show </RELW> ed</DW-4><DWR-1></DWR-1><DWR-2>and</DWR-2><DWR-3>triple-negative</DWR-3><DWR-4><DISEASE></DWR-4>
In addition, we  <RELW> show </RELW> ed GnRH-II antagonist- <RELW> induce </RELW> d  <RELW> activation </RELW>  of <GENE> caspase-3 </GENE> in <DISEASE> MDA-MB-231 </DISEASE> human <DISEASE> breast cancer </DISEASE> cells. <GW-1>of</GW-1><GW-2> <RELW> activation </RELW> </GW-2><GW-3>antagonist- <RELW> induce </RELW> d</GW-3><GW-4>GnRH-II</GW-4><GWR-1></GWR-1><GWR-2>in</GWR-2><GWR-3><DISEASE></GWR-3><GWR-4>MDA-MB-231</GWR-4><DW-1>in</DW-1><DW-2></GENE></DW-2><DW-3>caspase-3</DW-3><DW-4><GENE></DW-4><DWR-1></DWR-1><DWR-2>human</DWR-2><DWR-3><DISEASE></DWR-3><DWR-4>breast</DWR-4>
<GENE> CTEN (C-terminal tensin-like) </GENE>, a novel onco <RELW> gene </RELW>  over <RELW> express </RELW> ed in <DISEASE> invasive <DISEASE> breast carcinoma </DISEASE>  of poor prognosis. <GW-1></GW-1><GWR-1>,</GWR-1><GWR-2>a</GWR-2><GWR-3>novel</GWR-3><GWR-4>onco <RELW> gene </RELW> </GWR-4><DW-1>in</DW-1><DW-2>over <RELW> express </RELW> ed</DW-2><DW-3>onco <RELW> gene </RELW> </DW-3><DW-4>novel</DW-4><DWR-1></DWR-1><DWR-2></DWR-2><DWR-3>of</DWR-3><DWR-4>poor</DWR-4>
The DNA-binding epidermal growth factor-receptor inhibitor PD153035 and other DNA-intercalating cytotoxic drugs re <RELW> activate </RELW>  the  <RELW> express </RELW> ion of the <GENE> retinoic acid receptor-beta tumor- <RELW> suppress </RELW> or  <RELW> gene </RELW>  </GENE> in <DISEASE> breast cancer </DISEASE> cells. <GW-1>the</GW-1><GW-2>of</GW-2><GW-3> <RELW> express </RELW> ion</GW-3><GW-4>the</GW-4><GWR-1></GWR-1><GWR-2>in</GWR-2><GWR-3><DISEASE></GWR-3><GWR-4>breast</GWR-4><DW-1>in</DW-1><DW-2></GENE></DW-2><DW-3> <RELW> gene </RELW> </DW-3><DW-4>tumor- <RELW> suppress </RELW> or</DW-4><DWR-1></DWR-1><DWR-2>cells.</DWR-2>
Here, we demonstrate that the EGFR inhibitor PD153035 specifically  <RELW> induce </RELW> s <GENE> RAR-beta2 </GENE>, but not the other two isoforms (RAR-beta1, RAR-beta4) in <DISEASE> MDA-MB-468 </DISEASE> and <DISEASE> MDA-MB-453 </DISEASE> human <DISEASE> breast cancer </DISEASE> cells. <GW-1> <RELW> induce </RELW> s</GW-1><GW-2>specifically</GW-2><GW-3>PD153035</GW-3><GW-4>inhibitor</GW-4><GWR-1>,</GWR-1><GWR-2>but</GWR-2><GWR-3>not</GWR-3><GWR-4>the</GWR-4><DW-1>in</DW-1><DW-2>RAR-beta4)</DW-2><DW-3>(RAR-beta1,</DW-3><DW-4>isoforms</DW-4><DWR-1></DWR-1><DWR-2>and</DWR-2><DWR-3><DISEASE></DWR-3><DWR-4>MDA-MB-453</DWR-4>
<GENE> MTA1 </GENE> over <RELW> express </RELW> ion cor <RELW> relate </RELW> s significantly with tumor grade and angio <RELW> gene </RELW> sis in human <DISEASE> breast cancers </DISEASE>. <GW-1></GW-1><GWR-1></GWR-1><GWR-2>over <RELW> express </RELW> ion</GWR-2><GWR-3>cor <RELW> relate </RELW> s</GWR-3><GWR-4>significantly</GWR-4><DW-1>human</DW-1><DW-2>in</DW-2><DW-3>angio <RELW> gene </RELW> sis</DW-3><DW-4>and</DW-4><DWR-1>.</DWR-1>
<GENE> Osteopontin </GENE> (OPN) is a secreted phospho <RELW> protein </RELW>  often over <RELW> express </RELW> ed at high  <RELW> levels </RELW>  in the blood and primary tumors of <DISEASE> breast cancer </DISEASE> patients. <GW-1></GW-1><GWR-1></GWR-1><GWR-2>(OPN)</GWR-2><GWR-3>is</GWR-3><GWR-4>a</GWR-4><DW-1>of</DW-1><DW-2>tumors</DW-2><DW-3>primary</DW-3><DW-4>and</DW-4><DWR-1></DWR-1><DWR-2>patients.</DWR-2>
These  <RELW> find </RELW> ings support the assumption that induction of <GENE> PGR </GENE> by estrogen in human <DISEASE> breast cancer </DISEASE> is mediated by a mechanism  <RELW> involving </RELW>  nuclear receptors. <GW-1>of</GW-1><GW-2>induction</GW-2><GW-3>that</GW-3><GW-4>assumption</GW-4><GWR-1></GWR-1><GWR-2>by</GWR-2><GWR-3>estrogen</GWR-3><GWR-4>in</GWR-4><DW-1>human</DW-1><DW-2>in</DW-2><DW-3>estrogen</DW-3><DW-4>by</DW-4><DWR-1></DWR-1><DWR-2>is</DWR-2><DWR-3>mediated</DWR-3><DWR-4>by</DWR-4>
Activated <GENE> Src </GENE>  <RELW> increase </RELW> s adhesion, survival and alpha2-integrin  <RELW> express </RELW> ion in human <DISEASE> breast cancer </DISEASE> cells. <GW-1>Activated</GW-1><GWR-1></GWR-1><GWR-2> <RELW> increase </RELW> s</GWR-2><GWR-3>adhesion,</GWR-3><GWR-4>survival</GWR-4><DW-1>human</DW-1><DW-2>in</DW-2><DW-3> <RELW> express </RELW> ion</DW-3><DW-4>alpha2-integrin</DW-4><DWR-1></DWR-1><DWR-2>cells.</DWR-2>
Activated Src  <RELW> increase </RELW> s adhesion, survival and <GENE> alpha2-integrin </GENE>  <RELW> express </RELW> ion in human <DISEASE> breast cancer </DISEASE> cells. <GW-1>and</GW-1><GW-2>survival</GW-2><GW-3>adhesion,</GW-3><GW-4> <RELW> increase </RELW> s</GW-4><GWR-1></GWR-1><GWR-2> <RELW> express </RELW> ion</GWR-2><GWR-3>in</GWR-3><GWR-4>human</GWR-4><DW-1>human</DW-1><DW-2>in</DW-2><DW-3> <RELW> express </RELW> ion</DW-3><DW-4></GENE></DW-4><DWR-1></DWR-1><DWR-2>cells.</DWR-2>
We have  <RELW> show </RELW> n that over <RELW> express </RELW> ion of an  <RELW> activate </RELW> d form of the <GENE> Src tyrosine kinase </GENE>  <RELW> suppress </RELW> ed the  <RELW> loss </RELW>  of adhesion  <RELW> induce </RELW> d by  <RELW> dominant </RELW> -negative; adenoviral FAK-CD and  <RELW> decrease </RELW> d the apoptotic response in <DISEASE> BT474 </DISEASE> and <DISEASE> MCF-7 </DISEASE> <DISEASE> breast cancer </DISEASE> cell lines. <GW-1>the</GW-1><GW-2>of</GW-2><GW-3>form</GW-3><GW-4> <RELW> activate </RELW> d</GW-4><GWR-1></GWR-1><GWR-2> <RELW> suppress </RELW> ed</GWR-2><GWR-3>the</GWR-3><GWR-4> <RELW> loss </RELW> </GWR-4><DW-1>in</DW-1><DW-2>response</DW-2><DW-3>apoptotic</DW-3><DW-4>the</DW-4><DWR-1></DWR-1><DWR-2>and</DWR-2><DWR-3><DISEASE></DWR-3><DWR-4>MCF-7</DWR-4>
We have also  <RELW> show </RELW> n that  <RELW> express </RELW> ion of  <RELW> activate </RELW> d Src in <DISEASE> breast cancer </DISEASE> cells  <RELW> increase </RELW> d the  <RELW> express </RELW> ion of <GENE> alpha2-integrin </GENE> and that over <RELW> express </RELW> ion of <GENE> alpha2-integrin </GENE>  <RELW> suppress </RELW> ed FAK-CD-mediated  <RELW> loss </RELW>  of adhesion. <GW-1>of</GW-1><GW-2> <RELW> express </RELW> ion</GW-2><GW-3>the</GW-3><GW-4> <RELW> increase </RELW> d</GW-4><GWR-1></GWR-1><GWR-2>and</GWR-2><GWR-3>that</GWR-3><GWR-4>over <RELW> express </RELW> ion</GWR-4><DW-1>in</DW-1><DW-2>Src</DW-2><DW-3> <RELW> activate </RELW> d</DW-3><DW-4>of</DW-4><DWR-1></DWR-1><DWR-2>cells</DWR-2><DWR-3> <RELW> increase </RELW> d</DWR-3><DWR-4>the</DWR-4>
We have also  <RELW> show </RELW> n that  <RELW> express </RELW> ion of  <RELW> activate </RELW> d Src in <DISEASE> breast cancer </DISEASE> cells  <RELW> increase </RELW> d the  <RELW> express </RELW> ion of <GENE> alpha2-integrin </GENE> and that over <RELW> express </RELW> ion of <GENE> alpha2-integrin </GENE>  <RELW> suppress </RELW> ed FAK-CD-mediated  <RELW> loss </RELW>  of adhesion. <GW-1>of</GW-1><GW-2> <RELW> express </RELW> ion</GW-2><GW-3>the</GW-3><GW-4> <RELW> increase </RELW> d</GW-4><GWR-1></GWR-1><GWR-2>and</GWR-2><GWR-3>that</GWR-3><GWR-4>over <RELW> express </RELW> ion</GWR-4><DW-1>in</DW-1><DW-2>Src</DW-2><DW-3> <RELW> activate </RELW> d</DW-3><DW-4>of</DW-4><DWR-1></DWR-1><DWR-2>cells</DWR-2><DWR-3> <RELW> increase </RELW> d</DWR-3><DWR-4>the</DWR-4>
We have also  <RELW> show </RELW> n that  <RELW> express </RELW> ion of  <RELW> activate </RELW> d <GENE> Src </GENE> in <DISEASE> breast cancer </DISEASE> cells  <RELW> increase </RELW> d the  <RELW> express </RELW> ion of alpha2-integrin and that over <RELW> express </RELW> ion of alpha2-integrin  <RELW> suppress </RELW> ed FAK-CD-mediated  <RELW> loss </RELW>  of adhesion. <GW-1> <RELW> activate </RELW> d</GW-1><GW-2>of</GW-2><GW-3> <RELW> express </RELW> ion</GW-3><GW-4>that</GW-4><GWR-1></GWR-1><GWR-2>in</GWR-2><GWR-3><DISEASE></GWR-3><GWR-4>breast</GWR-4><DW-1>in</DW-1><DW-2></GENE></DW-2><DW-3>Src</DW-3><DW-4><GENE></DW-4><DWR-1></DWR-1><DWR-2>cells</DWR-2><DWR-3> <RELW> increase </RELW> d</DWR-3><DWR-4>the</DWR-4>
Cell-surface  <RELW> express </RELW> ion of <GENE> galectin-3 </GENE> was  <RELW> reduce </RELW> d following treatment of viable <DISEASE> T47D </DISEASE> human <DISEASE> breast carcinoma </DISEASE> cells with gelatinase A. <GW-1>of</GW-1><GW-2> <RELW> express </RELW> ion</GW-2><GW-3>Cell-surface</GW-3><GWR-1></GWR-1><GWR-2>was</GWR-2><GWR-3> <RELW> reduce </RELW> d</GWR-3><GWR-4>following</GWR-4><DW-1>viable</DW-1><DW-2>of</DW-2><DW-3>treatment</DW-3><DW-4>following</DW-4><DWR-1></DWR-1><DWR-2>human</DWR-2><DWR-3><DISEASE></DWR-3><DWR-4>breast</DWR-4>
Thus, pharmacologically- <RELW> induce </RELW> d metabolic restriction (via treatment with glycolysis  <RELW> inhibitors </RELW> ) may be a promising new therapeutic strategy for <DISEASE> breast cancer </DISEASE> patients that  <RELW> lack </RELW>  stromal <GENE> Cav-1 </GENE>  <RELW> express </RELW> ion. <GW-1>stromal</GW-1><GW-2> <RELW> lack </RELW> </GW-2><GW-3>that</GW-3><GW-4>patients</GW-4><GWR-1></GWR-1><GWR-2> <RELW> express </RELW> ion.</GWR-2><DW-1>for</DW-1><DW-2>strategy</DW-2><DW-3>therapeutic</DW-3><DW-4>new</DW-4><DWR-1></DWR-1><DWR-2>patients</DWR-2><DWR-3>that</DWR-3><DWR-4> <RELW> lack </RELW> </DWR-4>
Adipocyte  <RELW> express </RELW> ion and circulating  <RELW> levels </RELW>  of <GENE> leptin </GENE>  <RELW> increase </RELW>  in both gynaecological and <DISEASE> breast cancer </DISEASE> patients. <GW-1>of</GW-1><GW-2> <RELW> levels </RELW> </GW-2><GW-3>circulating</GW-3><GW-4>and</GW-4><GWR-1></GWR-1><GWR-2> <RELW> increase </RELW> </GWR-2><GWR-3>in</GWR-3><GWR-4>both</GWR-4><DW-1>and</DW-1><DW-2>gynaecological</DW-2><DW-3>both</DW-3><DW-4>in</DW-4><DWR-1></DWR-1><DWR-2>patients.</DWR-2>
Adipocyte  <RELW> express </RELW> ion and circulating  <RELW> levels </RELW>  of <GENE> leptin </GENE>  <RELW> increase </RELW>  in both gynaecological and <DISEASE> breast cancer </DISEASE> patients. <GW-1>of</GW-1><GW-2> <RELW> levels </RELW> </GW-2><GW-3>circulating</GW-3><GW-4>and</GW-4><GWR-1></GWR-1><GWR-2> <RELW> increase </RELW> </GWR-2><GWR-3>in</GWR-3><GWR-4>both</GWR-4><DW-1>and</DW-1><DW-2>gynaecological</DW-2><DW-3>both</DW-3><DW-4>in</DW-4><DWR-1></DWR-1><DWR-2>patients.</DWR-2>
Patients with <DISEASE> breast cancer </DISEASE>  <RELW> show </RELW> ed  <RELW> enhance </RELW> d blood plasma concentrations of progesterone and estradiol, and  <RELW> enhance </RELW> d tissue  <RELW> levels </RELW>  of ER and <GENE> PGR </GENE>  <RELW> associate </RELW> d with  <RELW> increase </RELW> d leptin  <RELW> levels </RELW> . <GW-1>and</GW-1><GW-2>ER</GW-2><GW-3>of</GW-3><GW-4> <RELW> levels </RELW> </GW-4><GWR-1></GWR-1><GWR-2> <RELW> associate </RELW> d</GWR-2><GWR-3>with</GWR-3><GWR-4> <RELW> increase </RELW> d</GWR-4><DW-1>with</DW-1><DW-2>Patients</DW-2><DWR-1></DWR-1><DWR-2> <RELW> show </RELW> ed</DWR-2><DWR-3> <RELW> enhance </RELW> d</DWR-3><DWR-4>blood</DWR-4>
Patients with <DISEASE> breast cancer </DISEASE>  <RELW> show </RELW> ed  <RELW> enhance </RELW> d blood plasma concentrations of progesterone and estradiol, and  <RELW> enhance </RELW> d tissue  <RELW> levels </RELW>  of ER and PGR  <RELW> associate </RELW> d with  <RELW> increase </RELW> d <GENE> leptin </GENE>  <RELW> levels </RELW> . <GW-1> <RELW> increase </RELW> d</GW-1><GW-2>with</GW-2><GW-3> <RELW> associate </RELW> d</GW-3><GW-4>PGR</GW-4><GWR-1></GWR-1><GWR-2> <RELW> levels </RELW> .</GWR-2><DW-1>with</DW-1><DW-2>Patients</DW-2><DWR-1></DWR-1><DWR-2> <RELW> show </RELW> ed</DWR-2><DWR-3> <RELW> enhance </RELW> d</DWR-3><DWR-4>blood</DWR-4>
We conclude that 13q34 amplification may be of relevance in tumor progression of basal-like <DISEASE> breast cancers </DISEASE> by  <RELW> inducing </RELW>  over <RELW> express </RELW> ion of <GENE> CUL4A </GENE> and TFDP1, which are both important in cell cycle  <RELW> regulation </RELW> . <GW-1>of</GW-1><GW-2>over <RELW> express </RELW> ion</GW-2><GW-3> <RELW> inducing </RELW> </GW-3><GW-4>by</GW-4><GWR-1></GWR-1><GWR-2>and</GWR-2><GWR-3>TFDP1,</GWR-3><GWR-4>which</GWR-4><DW-1>basal-like</DW-1><DW-2>of</DW-2><DW-3>progression</DW-3><DW-4>tumor</DW-4><DWR-1></DWR-1><DWR-2>by</DWR-2><DWR-3> <RELW> inducing </RELW> </DWR-3><DWR-4>over <RELW> express </RELW> ion</DWR-4>
<GENE> Myosin II co-chaperone  <RELW> gene </RELW> ral cell UNC-45 </GENE> over <RELW> express </RELW> ion is  <RELW> associate </RELW> d with <DISEASE> ovarian cancer </DISEASE>, rapid proliferation, and motility. <GW-1></GW-1><GWR-1></GWR-1><GWR-2>over <RELW> express </RELW> ion</GWR-2><GWR-3>is</GWR-3><GWR-4> <RELW> associate </RELW> d</GWR-4><DW-1>with</DW-1><DW-2> <RELW> associate </RELW> d</DW-2><DW-3>is</DW-3><DW-4>over <RELW> express </RELW> ion</DW-4><DWR-1>,</DWR-1><DWR-2>rapid</DWR-2><DWR-3>proliferation,</DWR-3><DWR-4>and</DWR-4>
Elevation of <GENE> GC UNC-45 </GENE>  <RELW> levels </RELW>  by ectopic  <RELW> express </RELW> ion  <RELW> enhance </RELW> d the rate of <DISEASE> ovarian cancer </DISEASE> cell proliferation, whereas siRNA  <RELW> knockdown </RELW>  of <GENE> GC UNC-45 </GENE>  <RELW> suppress </RELW> ed proliferation without  <RELW> alter </RELW> ing myosin II  <RELW> levels </RELW> . <GW-1>of</GW-1><GW-2>Elevation</GW-2><GWR-1></GWR-1><GWR-2> <RELW> levels </RELW> </GWR-2><GWR-3>by</GWR-3><GWR-4>ectopic</GWR-4><DW-1>of</DW-1><DW-2>rate</DW-2><DW-3>the</DW-3><DW-4> <RELW> enhance </RELW> d</DW-4><DWR-1></DWR-1><DWR-2>cell</DWR-2><DWR-3>proliferation,</DWR-3><DWR-4>whereas</DWR-4>
Elevation of <GENE> GC UNC-45 </GENE>  <RELW> levels </RELW>  by ectopic  <RELW> express </RELW> ion  <RELW> enhance </RELW> d the rate of <DISEASE> ovarian cancer </DISEASE> cell proliferation, whereas siRNA  <RELW> knockdown </RELW>  of <GENE> GC UNC-45 </GENE>  <RELW> suppress </RELW> ed proliferation without  <RELW> alter </RELW> ing myosin II  <RELW> levels </RELW> . <GW-1>of</GW-1><GW-2>Elevation</GW-2><GWR-1></GWR-1><GWR-2> <RELW> levels </RELW> </GWR-2><GWR-3>by</GWR-3><GWR-4>ectopic</GWR-4><DW-1>of</DW-1><DW-2>rate</DW-2><DW-3>the</DW-3><DW-4> <RELW> enhance </RELW> d</DW-4><DWR-1></DWR-1><DWR-2>cell</DWR-2><DWR-3>proliferation,</DWR-3><DWR-4>whereas</DWR-4>
Knockdown of <GENE> GC UNC-45 </GENE>  <RELW> reduce </RELW> d the spreading ability of <DISEASE> ovarian cancer </DISEASE> cells whereas it was  <RELW> enhance </RELW> d by <GENE> GC UNC-45 </GENE> over <RELW> express </RELW> ion. <GW-1>of</GW-1><GW-2>Knockdown</GW-2><GWR-1></GWR-1><GWR-2> <RELW> reduce </RELW> d</GWR-2><GWR-3>the</GWR-3><GWR-4>spreading</GWR-4><DW-1>of</DW-1><DW-2>ability</DW-2><DW-3>spreading</DW-3><DW-4>the</DW-4><DWR-1></DWR-1><DWR-2>cells</DWR-2><DWR-3>whereas</DWR-3><DWR-4>it</DWR-4>
Knockdown of <GENE> GC UNC-45 </GENE>  <RELW> reduce </RELW> d the spreading ability of <DISEASE> ovarian cancer </DISEASE> cells whereas it was  <RELW> enhance </RELW> d by <GENE> GC UNC-45 </GENE> over <RELW> express </RELW> ion. <GW-1>of</GW-1><GW-2>Knockdown</GW-2><GWR-1></GWR-1><GWR-2> <RELW> reduce </RELW> d</GWR-2><GWR-3>the</GWR-3><GWR-4>spreading</GWR-4><DW-1>of</DW-1><DW-2>ability</DW-2><DW-3>spreading</DW-3><DW-4>the</DW-4><DWR-1></DWR-1><DWR-2>cells</DWR-2><DWR-3>whereas</DWR-3><DWR-4>it</DWR-4>
In sum, these  <RELW> find </RELW> ings  <RELW> implicate </RELW>   <RELW> elevate </RELW> d <GENE> GC UNC-45  <RELW> protein </RELW>  </GENE>  <RELW> express </RELW> ion in <DISEASE> ovarian carcinoma </DISEASE> proliferation and metastasis. <GW-1> <RELW> elevate </RELW> d</GW-1><GW-2> <RELW> implicate </RELW> </GW-2><GW-3> <RELW> find </RELW> ings</GW-3><GW-4>these</GW-4><GWR-1></GWR-1><GWR-2> <RELW> express </RELW> ion</GWR-2><GWR-3>in</GWR-3><GWR-4><DISEASE></GWR-4><DW-1>in</DW-1><DW-2> <RELW> express </RELW> ion</DW-2><DW-3></GENE></DW-3><DW-4> <RELW> protein </RELW> </DW-4><DWR-1></DWR-1><DWR-2>proliferation</DWR-2><DWR-3>and</DWR-3><DWR-4>metastasis.</DWR-4>
In summary, in patients with primary <DISEASE> ovarian cancer </DISEASE>, over <RELW> express </RELW> ion of <GENE> MRP1 </GENE> is an adverse  <RELW> marker </RELW>  for patient outcome and cancer aggressiveness. <GW-1>of</GW-1><GW-2>over <RELW> express </RELW> ion</GW-2><GW-3></DISEASE>,</GW-3><GW-4>cancer</GW-4><GWR-1></GWR-1><GWR-2>is</GWR-2><GWR-3>an</GWR-3><GWR-4>adverse</GWR-4><DW-1>primary</DW-1><DW-2>with</DW-2><DW-3>patients</DW-3><DW-4>in</DW-4><DWR-1>,</DWR-1><DWR-2>over <RELW> express </RELW> ion</DWR-2><DWR-3>of</DWR-3><DWR-4><GENE></DWR-4>
Neurofibromin 1 (<GENE> NF1 </GENE>)  <RELW> defects </RELW>  are common in human <DISEASE> ovarian serous carcinomas </DISEASE> and co- <RELW> occur </RELW>  with TP53  <RELW> mutation </RELW> s. <GW-1>(</GW-1><GW-2>1</GW-2><GW-3>Neurofibromin</GW-3><GWR-1>)</GWR-1><GWR-2> <RELW> defects </RELW> </GWR-2><GWR-3>are</GWR-3><GWR-4>common</GWR-4><DW-1>human</DW-1><DW-2>in</DW-2><DW-3>common</DW-3><DW-4>are</DW-4><DWR-1></DWR-1><DWR-2>and</DWR-2><DWR-3>co- <RELW> occur </RELW> </DWR-3><DWR-4>with</DWR-4>
<GENE> Neurofibromin 1 </GENE> (NF1)  <RELW> defects </RELW>  are common in human <DISEASE> ovarian serous carcinomas </DISEASE> and co- <RELW> occur </RELW>  with TP53  <RELW> mutation </RELW> s. <GW-1></GW-1><GWR-1></GWR-1><GWR-2>(NF1)</GWR-2><GWR-3> <RELW> defects </RELW> </GWR-3><GWR-4>are</GWR-4><DW-1>human</DW-1><DW-2>in</DW-2><DW-3>common</DW-3><DW-4>are</DW-4><DWR-1></DWR-1><DWR-2>and</DWR-2><DWR-3>co- <RELW> occur </RELW> </DWR-3><DWR-4>with</DWR-4>
We tested the in vivo effects of GSK690693 in Lck-Myr<GENE> Akt </GENE>2 transgenic mice that develop lymphomas, heterozygous Pten(+/-) knockout mice that exhibit endometrial tumors, and TgMISIIR-TAg-DR26 mice that develop <DISEASE> ovarian carcinomas </DISEASE>, all of which exhibit hyper <RELW> activation </RELW>  of <GENE> Akt </GENE>. <GW-1>Lck-Myr</GW-1><GW-2>in</GW-2><GW-3>GSK690693</GW-3><GW-4>of</GW-4><GWR-1>2</GWR-1><GWR-2>transgenic</GWR-2><GWR-3>mice</GWR-3><GWR-4>that</GWR-4><DW-1>develop</DW-1><DW-2>that</DW-2><DW-3>mice</DW-3><DW-4>TgMISIIR-TAg-DR26</DW-4><DWR-1>,</DWR-1><DWR-2>all</DWR-2><DWR-3>of</DWR-3><DWR-4>which</DWR-4>
Overall, these  <RELW> result </RELW> s  <RELW> implicate </RELW>   <RELW> inhibition </RELW>  of <GENE> DNA-PK </GENE> as a component of TLK286 cytotoxicity and provide a rationale for its  <RELW> use </RELW>  in the clinical management of cisplatin-resistant <DISEASE> ovarian cancer </DISEASE>. <GW-1>of</GW-1><GW-2> <RELW> inhibition </RELW> </GW-2><GW-3> <RELW> implicate </RELW> </GW-3><GW-4> <RELW> result </RELW> s</GW-4><GWR-1></GWR-1><GWR-2>as</GWR-2><GWR-3>a</GWR-3><GWR-4>component</GWR-4><DW-1>cisplatin-resistant</DW-1><DW-2>of</DW-2><DW-3>management</DW-3><DW-4>clinical</DW-4><DWR-1>.</DWR-1>
Antisense  <RELW> block </RELW> ing of <GENE> BRCA1 </GENE>  <RELW> enhance </RELW> s sensitivity to plumbagin but not tamoxifen in <DISEASE> BG-1 </DISEASE> <DISEASE> ovarian cancer </DISEASE> cells. <GW-1>of</GW-1><GW-2> <RELW> block </RELW> ing</GW-2><GW-3>Antisense</GW-3><GWR-1></GWR-1><GWR-2> <RELW> enhance </RELW> s</GWR-2><GWR-3>sensitivity</GWR-3><GWR-4>to</GWR-4><DW-1>in</DW-1><DW-2>tamoxifen</DW-2><DW-3>not</DW-3><DW-4>but</DW-4><DWR-1></DWR-1><DWR-2><DISEASE></DWR-2><DWR-3>ovarian</DWR-3><DWR-4>cancer</DWR-4>
Previous studies have  <RELW> show </RELW> n that  <RELW> reduction </RELW>  in <GENE> BRCA1  <RELW> mRNA </RELW>  </GENE> and  <RELW> protein </RELW>  can  <RELW> result </RELW>  in  <RELW> increase </RELW> d proliferation of <DISEASE> BG-1 </DISEASE> <DISEASE> ovarian cancer </DISEASE> cells in both in vitro and in vivo conditions,  <RELW> suggest </RELW> ing that BRCA1 may normally act as a growth inhibitor in these cells. <GW-1>in</GW-1><GW-2> <RELW> reduction </RELW> </GW-2><GW-3>that</GW-3><GW-4> <RELW> show </RELW> n</GW-4><GWR-1></GWR-1><GWR-2>and</GWR-2><GWR-3> <RELW> protein </RELW> </GWR-3><GWR-4>can</GWR-4><DW-1>of</DW-1><DW-2>proliferation</DW-2><DW-3> <RELW> increase </RELW> d</DW-3><DW-4>in</DW-4><DWR-1></DWR-1><DWR-2><DISEASE></DWR-2><DWR-3>ovarian</DWR-3><DWR-4>cancer</DWR-4>
Loss of <GENE> MKK4 </GENE>  <RELW> express </RELW> ion in <DISEASE> ovarian cancer </DISEASE>: a potential  <RELW> role </RELW>  for the epithelial to mesenchymal transition. <GW-1>of</GW-1><GW-2>Loss</GW-2><GWR-1></GWR-1><GWR-2> <RELW> express </RELW> ion</GWR-2><GWR-3>in</GWR-3><GWR-4><DISEASE></GWR-4><DW-1>in</DW-1><DW-2> <RELW> express </RELW> ion</DW-2><DW-3></GENE></DW-3><DW-4>MKK4</DW-4><DWR-1>:</DWR-1><DWR-2>a</DWR-2><DWR-3>potential</DWR-3><DWR-4> <RELW> role </RELW> </DWR-4>
<GENE> MKK4 </GENE>  <RELW> gene </RELW>   <RELW> knockdown </RELW>  in <DISEASE> MDAH 2774 </DISEASE> cells over- <RELW> express </RELW> ing <GENE> MKK4 </GENE>  <RELW> increase </RELW> d invasion  <RELW> activity </RELW> . <GW-1></GW-1><GWR-1></GWR-1><GWR-2> <RELW> gene </RELW> </GWR-2><GWR-3> <RELW> knockdown </RELW> </GWR-3><GWR-4>in</GWR-4><DW-1>in</DW-1><DW-2> <RELW> knockdown </RELW> </DW-2><DW-3> <RELW> gene </RELW> </DW-3><DW-4></GENE></DW-4><DWR-1></DWR-1><DWR-2>cells</DWR-2><DWR-3>over- <RELW> express </RELW> ing</DWR-3><DWR-4><GENE></DWR-4>
Interestingly, we found that <GENE> MKK4 </GENE> up <RELW> regulation </RELW>   <RELW> ca <RELW> use </RELW>  </RELW> d  <RELW> down <RELW> regulation </RELW>  </RELW>  of phosphorylated NF-κB and Twist, as well as up <RELW> regulation </RELW>  of E-cadherin, in TOVG-21G and <DISEASE> SKOV3 </DISEASE> cells. <GW-1>that</GW-1><GW-2>found</GW-2><GW-3>we</GW-3><GW-4>Interestingly,</GW-4><GWR-1></GWR-1><GWR-2>up <RELW> regulation </RELW> </GWR-2><GWR-3> <RELW> ca <RELW> use </RELW>  </RELW> d</GWR-3><GWR-4> <RELW> down <RELW> regulation </RELW>  </RELW> </GWR-4><DW-1>and</DW-1><DW-2>TOVG-21G</DW-2><DW-3>in</DW-3><DW-4>E-cadherin,</DW-4><DWR-1></DWR-1><DWR-2>cells.</DWR-2>
Interestingly, we found that MKK4 up <RELW> regulation </RELW>   <RELW> ca <RELW> use </RELW>  </RELW> d  <RELW> down <RELW> regulation </RELW>  </RELW>  of phosphorylated NF-κB and Twist, as well as up <RELW> regulation </RELW>  of <GENE> E-cadherin </GENE>, in TOVG-21G and <DISEASE> SKOV3 </DISEASE> cells. <GW-1>of</GW-1><GW-2>up <RELW> regulation </RELW> </GW-2><GW-3>as</GW-3><GW-4>well</GW-4><GWR-1>,</GWR-1><GWR-2>in</GWR-2><GWR-3>TOVG-21G</GWR-3><GWR-4>and</GWR-4><DW-1>and</DW-1><DW-2>TOVG-21G</DW-2><DW-3>in</DW-3><DW-4></GENE>,</DW-4><DWR-1></DWR-1><DWR-2>cells.</DWR-2>
This  <RELW> promote </RELW> s Twist over- <RELW> express </RELW> ion,  <RELW> result </RELW> ing in <GENE> E-cadherin </GENE>  <RELW> down <RELW> regulation </RELW>  </RELW>  that  <RELW> induce </RELW> s EMT in <DISEASE> ovarian cancer </DISEASE>. <GW-1>in</GW-1><GW-2> <RELW> result </RELW> ing</GW-2><GW-3>over- <RELW> express </RELW> ion,</GW-3><GW-4>Twist</GW-4><GWR-1></GWR-1><GWR-2> <RELW> down <RELW> regulation </RELW>  </RELW> </GWR-2><GWR-3>that</GWR-3><GWR-4> <RELW> induce </RELW> s</GWR-4><DW-1>in</DW-1><DW-2>EMT</DW-2><DW-3> <RELW> induce </RELW> s</DW-3><DW-4>that</DW-4><DWR-1>.</DWR-1>
We also found that: (1) luciferase  <RELW> activity </RELW>  mediated by the <GENE> VEGF </GENE>  <RELW> report </RELW> er  <RELW> contain </RELW> ing a  <RELW> mutation </RELW>  of the HIF-1 binding site was much lower than that of the  <RELW> report </RELW> er  <RELW> contain </RELW> ing a wild-type HIF-1 binding site in <DISEASE> ovarian cancer </DISEASE> cells, thus  <RELW> confirm </RELW> ing that HIF-1 is a major transcriptional regulator of <GENE> VEGF </GENE>  <RELW> express </RELW> ion; and that (2) CDDP greatly  <RELW> inhibited </RELW>  <GENE> VEGF </GENE>  <RELW> report </RELW> er  <RELW> activity </RELW>   <RELW> contain </RELW> ing the wild-type but not the mutant HIF-1 binding site. <GW-1>the</GW-1><GW-2>by</GW-2><GW-3>mediated</GW-3><GW-4> <RELW> activity </RELW> </GW-4><GWR-1></GWR-1><GWR-2> <RELW> report </RELW> er</GWR-2><GWR-3> <RELW> contain </RELW> ing</GWR-3><GWR-4>a</GWR-4><DW-1>in</DW-1><DW-2>site</DW-2><DW-3>binding</DW-3><DW-4>HIF-1</DW-4><DWR-1></DWR-1><DWR-2>cells,</DWR-2><DWR-3>thus</DWR-3><DWR-4> <RELW> confirm </RELW> ing</DWR-4>
These  <RELW> result </RELW> s  <RELW> suggest </RELW>  a novel mechanism of CDDP's anti-tumor  <RELW> activity </RELW>  in <DISEASE> ovarian cancer </DISEASE> cells via HIF-1  <RELW> express </RELW> ion and <GENE> VEGF </GENE> transcriptional  <RELW> activation </RELW> . <GW-1>and</GW-1><GW-2> <RELW> express </RELW> ion</GW-2><GW-3>HIF-1</GW-3><GW-4>via</GW-4><GWR-1></GWR-1><GWR-2>transcriptional</GWR-2><GWR-3> <RELW> activation </RELW> .</GWR-3><DW-1>in</DW-1><DW-2> <RELW> activity </RELW> </DW-2><DW-3>anti-tumor</DW-3><DW-4>CDDP's</DW-4><DWR-1></DWR-1><DWR-2>cells</DWR-2><DWR-3>via</DWR-3><DWR-4>HIF-1</DWR-4>
Loss of this 42-bp sequence was  <RELW> associate </RELW> d with  <RELW> increase </RELW> d <GENE> ERCC1  <RELW> mRNA </RELW>  </GENE>  <RELW> express </RELW> ion, in an  <RELW> assess </RELW> ment of 121 <DISEASE> ovarian cancer </DISEASE> specimens (p2&lt;10(-6)). <GW-1> <RELW> increase </RELW> d</GW-1><GW-2>with</GW-2><GW-3> <RELW> associate </RELW> d</GW-3><GW-4>was</GW-4><GWR-1></GWR-1><GWR-2> <RELW> express </RELW> ion,</GWR-2><GWR-3>in</GWR-3><GWR-4>an</GWR-4><DW-1>121</DW-1><DW-2>of</DW-2><DW-3> <RELW> assess </RELW> ment</DW-3><DW-4>an</DW-4><DWR-1></DWR-1><DWR-2>specimens</DWR-2><DWR-3>(p2&lt;10(-6)).</DWR-3>
We  <RELW> report </RELW>  that  <RELW> elevate </RELW> d  <RELW> express </RELW> ion of <GENE> LPAAT-beta </GENE> was  <RELW> associate </RELW> d with  <RELW> reduce </RELW> d survival in <DISEASE> ovarian cancer </DISEASE> and earlier progression of disease in ovarian and endometrial cancer. <GW-1>of</GW-1><GW-2> <RELW> express </RELW> ion</GW-2><GW-3> <RELW> elevate </RELW> d</GW-3><GW-4>that</GW-4><GWR-1></GWR-1><GWR-2>was</GWR-2><GWR-3> <RELW> associate </RELW> d</GWR-3><GWR-4>with</GWR-4><DW-1>in</DW-1><DW-2>survival</DW-2><DW-3> <RELW> reduce </RELW> d</DW-3><DW-4>with</DW-4><DWR-1></DWR-1><DWR-2>and</DWR-2><DWR-3>earlier</DWR-3><DWR-4>progression</DWR-4>
Inhibition of <GENE> LPAAT-beta </GENE> also  <RELW> enhance </RELW> d the survival of mice  <RELW> bear </RELW> ing <DISEASE> ovarian tumor </DISEASE> xenografts. <GW-1>of</GW-1><GW-2>Inhibition</GW-2><GWR-1></GWR-1><GWR-2>also</GWR-2><GWR-3> <RELW> enhance </RELW> d</GWR-3><GWR-4>the</GWR-4><DW-1> <RELW> bear </RELW> ing</DW-1><DW-2>mice</DW-2><DW-3>of</DW-3><DW-4>survival</DW-4><DWR-1></DWR-1><DWR-2>xenografts.</DWR-2>
Consistently,  <RELW> loss </RELW>  of <GENE> CD95 </GENE> in mo <RELW> use </RELW>  models of <DISEASE> ovarian cancer </DISEASE> and  <RELW> live </RELW> r cancer  <RELW> reduce </RELW> s cancer incidence as well as the size of the tumours. <GW-1>of</GW-1><GW-2> <RELW> loss </RELW> </GW-2><GW-3>Consistently,</GW-3><GWR-1></GWR-1><GWR-2>in</GWR-2><GWR-3>mo <RELW> use </RELW> </GWR-3><GWR-4>models</GWR-4><DW-1>of</DW-1><DW-2>models</DW-2><DW-3>mo <RELW> use </RELW> </DW-3><DW-4>in</DW-4><DWR-1></DWR-1><DWR-2>and</DWR-2><DWR-3> <RELW> live </RELW> r</DWR-3><DWR-4>cancer</DWR-4>
<GENE> Osteopontin </GENE>  <RELW> levels </RELW>  in plasma were significantly  <RELW> higher </RELW>  (P&lt;.001) in 51 patients with <DISEASE> epithelial <DISEASE> ovarian cancer </DISEASE>  (486.5 ng/mL)  <RELW> compare </RELW> d with those of 107 healthy  <RELW> control </RELW> s (147.1 ng/mL), 46 patients with benign ovarian disease (254.4 ng/mL), and 47 patients with other gynecologic cancers (260.9 ng/mL). <GW-1></GW-1><GWR-1></GWR-1><GWR-2> <RELW> levels </RELW> </GWR-2><GWR-3>in</GWR-3><GWR-4>plasma</GWR-4><DW-1>with</DW-1><DW-2>patients</DW-2><DW-3>51</DW-3><DW-4>in</DW-4><DWR-1></DWR-1><DWR-2></DWR-2><DWR-3>(486.5</DWR-3><DWR-4>ng/mL)</DWR-4>
Under normoxic conditions, treatment of both <DISEASE> ovarian cancer </DISEASE> cell lines with dmPGE(2)  <RELW> result </RELW> ed in a significant  <RELW> increase </RELW>  in <GENE> VEGF </GENE>  <RELW> express </RELW> ion but had no effect on HIF-1alpha. <GW-1>in</GW-1><GW-2> <RELW> increase </RELW> </GW-2><GW-3>significant</GW-3><GW-4>a</GW-4><GWR-1></GWR-1><GWR-2> <RELW> express </RELW> ion</GWR-2><GWR-3>but</GWR-3><GWR-4>had</GWR-4><DW-1>both</DW-1><DW-2>of</DW-2><DW-3>treatment</DW-3><DW-4>conditions,</DW-4><DWR-1></DWR-1><DWR-2>cell</DWR-2><DWR-3>lines</DWR-3><DWR-4>with</DWR-4>
Consequently, <GENE> Id-1 </GENE>  <RELW> inhibition </RELW>  in the future might be of benefit for patients with <DISEASE> ovarian cancer </DISEASE>. <GW-1>Consequently,</GW-1><GWR-1></GWR-1><GWR-2> <RELW> inhibition </RELW> </GWR-2><GWR-3>in</GWR-3><GWR-4>the</GWR-4><DW-1>with</DW-1><DW-2>patients</DW-2><DW-3>for</DW-3><DW-4>benefit</DW-4><DWR-1>.</DWR-1>
The over <RELW> express </RELW> ion of the <GENE> colony-stimulating factor-1 </GENE>(CSF-1) by <DISEASE> epithelial <DISEASE> ovarian cancer </DISEASE>  cells  <RELW> enhance </RELW> s invasiveness and metastatic properties, contributing to the poor prognosis of the patients. <GW-1>the</GW-1><GW-2>of</GW-2><GW-3>over <RELW> express </RELW> ion</GW-3><GW-4>The</GW-4><GWR-1>(CSF-1)</GWR-1><GWR-2>by</GWR-2><GWR-3><DISEASE></GWR-3><GWR-4>epithelial</GWR-4><DW-1>by</DW-1><DW-2></GENE>(CSF-1)</DW-2><DW-3>factor-1</DW-3><DW-4>colony-stimulating</DW-4><DWR-1></DWR-1><DWR-2></DWR-2><DWR-3>cells</DWR-3><DWR-4> <RELW> enhance </RELW> s</DWR-4>
The over <RELW> express </RELW> ion of the colony-stimulating factor-1(<GENE> CSF-1 </GENE>) by <DISEASE> epithelial <DISEASE> ovarian cancer </DISEASE>  cells  <RELW> enhance </RELW> s invasiveness and metastatic properties, contributing to the poor prognosis of the patients. <GW-1>factor-1(</GW-1><GW-2>colony-stimulating</GW-2><GW-3>the</GW-3><GW-4>of</GW-4><GWR-1>)</GWR-1><GWR-2>by</GWR-2><GWR-3><DISEASE></GWR-3><GWR-4>epithelial</GWR-4><DW-1>by</DW-1><DW-2></GENE>)</DW-2><DW-3>CSF-1</DW-3><DW-4>factor-1(<GENE></DW-4><DWR-1></DWR-1><DWR-2></DWR-2><DWR-3>cells</DWR-3><DWR-4> <RELW> enhance </RELW> s</DWR-4>
<GENE> CSF-1 </GENE> over <RELW> express </RELW> ion in <DISEASE> Hey </DISEASE> cells was found to  <RELW> associate </RELW>  with  <RELW> increase </RELW> d invasiveness, motility, urokinase  <RELW> activity </RELW> , and virulence of tumorigenicity,  <RELW> compare </RELW> d with NOSE.1 cells, which  <RELW> express </RELW> ed little <GENE> CSF-1 </GENE>. <GW-1></GW-1><GWR-1></GWR-1><GWR-2>over <RELW> express </RELW> ion</GWR-2><GWR-3>in</GWR-3><GWR-4><DISEASE></GWR-4><DW-1>in</DW-1><DW-2>over <RELW> express </RELW> ion</DW-2><DW-3></GENE></DW-3><DW-4>CSF-1</DW-4><DWR-1></DWR-1><DWR-2>cells</DWR-2><DWR-3>was</DWR-3><DWR-4>found</DWR-4>
These data  <RELW> suggest </RELW>  that GAPDH binding to <GENE> CSF-1 </GENE> ARE sequence  <RELW> prevent </RELW> s <GENE> CSF-1 </GENE>  <RELW> mRNA </RELW>  decay and subsequent  <RELW> down- <RELW> regulation </RELW>  </RELW>  of <GENE> CSF-1 </GENE>  <RELW> protein </RELW>  translation,  <RELW> lead </RELW> ing to <GENE> CSF-1 </GENE> over <RELW> express </RELW> ion and  <RELW> increase </RELW> d metastatic properties seen in <DISEASE> ovarian cancer </DISEASE>. <GW-1>to</GW-1><GW-2>binding</GW-2><GW-3>GAPDH</GW-3><GW-4>that</GW-4><GWR-1></GWR-1><GWR-2>ARE</GWR-2><GWR-3>sequence</GWR-3><GWR-4> <RELW> prevent </RELW> s</GWR-4><DW-1>in</DW-1><DW-2>seen</DW-2><DW-3>properties</DW-3><DW-4>metastatic</DW-4><DWR-1>.</DWR-1>
The <GENE> MMP-9 </GENE>  <RELW> levels </RELW>   <RELW> decrease </RELW> d in a time-dependent manner (3, 8, 24 h) and the addition of anti-IL-6  <RELW> antibodies </RELW>  to <DISEASE> SKOV-3 </DISEASE> cell cultures significantly  <RELW> decrease </RELW> d their capacity to secrete <GENE> MMP-9 </GENE>, particularly after 8 h of incubation. <GW-1>The</GW-1><GWR-1></GWR-1><GWR-2> <RELW> levels </RELW> </GWR-2><GWR-3> <RELW> decrease </RELW> d</GWR-3><GWR-4>in</GWR-4><DW-1>to</DW-1><DW-2> <RELW> antibodies </RELW> </DW-2><DW-3>anti-IL-6</DW-3><DW-4>of</DW-4><DWR-1></DWR-1><DWR-2>cell</DWR-2><DWR-3>cultures</DWR-3><DWR-4>significantly</DWR-4>
In the parental <DISEASE> HEY </DISEASE> cell line, additional treatment with the PPARγ ligands  <RELW> led </RELW>  to an  <RELW> increase </RELW> d  <RELW> protein </RELW>   <RELW> express </RELW> ion of <GENE> DR5 </GENE> and a further  <RELW> decline </RELW>  of XIAP  <RELW> express </RELW> ion. <GW-1>of</GW-1><GW-2> <RELW> express </RELW> ion</GW-2><GW-3> <RELW> protein </RELW> </GW-3><GW-4> <RELW> increase </RELW> d</GW-4><GWR-1></GWR-1><GWR-2>and</GWR-2><GWR-3>a</GWR-3><GWR-4>further</GWR-4><DW-1>parental</DW-1><DW-2>the</DW-2><DW-3>In</DW-3><DWR-1></DWR-1><DWR-2>cell</DWR-2><DWR-3>line,</DWR-3><DWR-4>additional</DWR-4>
Germline and somatic  <RELW> mutation </RELW> s,  <RELW> loss </RELW>  of heterozygosity (LOH), and epi <RELW> gene </RELW> tic events such as  <RELW> promote </RELW> r hypermethylation can  <RELW> lead </RELW>  to  <RELW> decrease </RELW> d  <RELW> express </RELW> ion of <GENE> BRCA1/2 </GENE> in <DISEASE> ovarian cancers </DISEASE>. <GW-1>of</GW-1><GW-2> <RELW> express </RELW> ion</GW-2><GW-3> <RELW> decrease </RELW> d</GW-3><GW-4>to</GW-4><GWR-1></GWR-1><GWR-2>in</GWR-2><GWR-3><DISEASE></GWR-3><GWR-4>ovarian</GWR-4><DW-1>in</DW-1><DW-2></GENE></DW-2><DW-3>BRCA1/2</DW-3><DW-4><GENE></DW-4><DWR-1>.</DWR-1>
Eighteen (37%) of the <DISEASE> ovarian carcinomas </DISEASE> had germline or somatic <GENE> BRCA1 </GENE>  <RELW> mutation </RELW> s, or epi <RELW> gene </RELW> tic  <RELW> loss </RELW>  of <GENE> BRCA1 </GENE>. <GW-1>somatic</GW-1><GW-2>or</GW-2><GW-3>germline</GW-3><GW-4>had</GW-4><GWR-1></GWR-1><GWR-2> <RELW> mutation </RELW> s,</GWR-2><GWR-3>or</GWR-3><GWR-4>epi <RELW> gene </RELW> tic</GWR-4><DW-1>the</DW-1><DW-2>of</DW-2><DW-3>(37%)</DW-3><DW-4>Eighteen</DW-4><DWR-1></DWR-1><DWR-2>had</DWR-2><DWR-3>germline</DWR-3><DWR-4>or</DWR-4>
KTI treatment may also be beneficial for <DISEASE> ovarian cancer </DISEASE> patients with or at  <RELW> risk </RELW>  for peritoneal disseminated metastasis; it greatly  <RELW> reduce </RELW> s tumor burden in part by  <RELW> inhibiting </RELW>  phosphorylation of MAP kinase and PI3 kinase,  <RELW> lead </RELW> ing to  <RELW> suppress </RELW> ion of <GENE> uPA </GENE>  <RELW> express </RELW> ion. <GW-1>of</GW-1><GW-2> <RELW> suppress </RELW> ion</GW-2><GW-3>to</GW-3><GW-4> <RELW> lead </RELW> ing</GW-4><GWR-1></GWR-1><GWR-2> <RELW> express </RELW> ion.</GWR-2><DW-1>for</DW-1><DW-2>beneficial</DW-2><DW-3>be</DW-3><DW-4>also</DW-4><DWR-1></DWR-1><DWR-2>patients</DWR-2><DWR-3>with</DWR-3><DWR-4>or</DWR-4>
These  <RELW> result </RELW> s  <RELW> indicate </RELW>  that high PTEN  <RELW> express </RELW> ion  <RELW> enhance </RELW> s the sensitivity of <DISEASE> ovarian cancer </DISEASE> cells to irinotecan and the induction of apoptosis and the  <RELW> suppress </RELW> ion of <GENE> topoisomerase I </GENE>  <RELW> activity </RELW>  in cancer cells are  <RELW> suggest </RELW> ed as possible mechanisms attributable to high PTEN  <RELW> express </RELW> ion. <GW-1>of</GW-1><GW-2> <RELW> suppress </RELW> ion</GW-2><GW-3>the</GW-3><GW-4>and</GW-4><GWR-1></GWR-1><GWR-2> <RELW> activity </RELW> </GWR-2><GWR-3>in</GWR-3><GWR-4>cancer</GWR-4><DW-1>of</DW-1><DW-2>sensitivity</DW-2><DW-3>the</DW-3><DW-4> <RELW> enhance </RELW> s</DW-4><DWR-1></DWR-1><DWR-2>cells</DWR-2><DWR-3>to</DWR-3><DWR-4>irinotecan</DWR-4>
The data also  <RELW> show </RELW>  that LY294002 directly  <RELW> inhibits </RELW>  vascular endothelial growth factor (<GENE> VEGF </GENE>)  <RELW> protein </RELW>   <RELW> express </RELW> ion and release from <DISEASE> ovarian carcinoma </DISEASE> and  <RELW> suggest </RELW>  that LY294002  <RELW> block </RELW> s the <GENE> VEGF </GENE> signaling pathway  <RELW> involve </RELW> d in angio <RELW> gene </RELW> sis and vascular permeability. <GW-1>(</GW-1><GW-2>factor</GW-2><GW-3>growth</GW-3><GW-4>endothelial</GW-4><GWR-1>)</GWR-1><GWR-2> <RELW> protein </RELW> </GWR-2><GWR-3> <RELW> express </RELW> ion</GWR-3><GWR-4>and</GWR-4><DW-1>from</DW-1><DW-2>release</DW-2><DW-3>and</DW-3><DW-4> <RELW> express </RELW> ion</DW-4><DWR-1></DWR-1><DWR-2>and</DWR-2><DWR-3> <RELW> suggest </RELW> </DWR-3><DWR-4>that</DWR-4>
The data also  <RELW> show </RELW>  that LY294002 directly  <RELW> inhibits </RELW>  vascular endothelial growth factor (<GENE> VEGF </GENE>)  <RELW> protein </RELW>   <RELW> express </RELW> ion and release from <DISEASE> ovarian carcinoma </DISEASE> and  <RELW> suggest </RELW>  that LY294002  <RELW> block </RELW> s the <GENE> VEGF </GENE> signaling pathway  <RELW> involve </RELW> d in angio <RELW> gene </RELW> sis and vascular permeability. <GW-1>(</GW-1><GW-2>factor</GW-2><GW-3>growth</GW-3><GW-4>endothelial</GW-4><GWR-1>)</GWR-1><GWR-2> <RELW> protein </RELW> </GWR-2><GWR-3> <RELW> express </RELW> ion</GWR-3><GWR-4>and</GWR-4><DW-1>from</DW-1><DW-2>release</DW-2><DW-3>and</DW-3><DW-4> <RELW> express </RELW> ion</DW-4><DWR-1></DWR-1><DWR-2>and</DWR-2><DWR-3> <RELW> suggest </RELW> </DWR-3><DWR-4>that</DWR-4>
The data also  <RELW> show </RELW>  that LY294002 directly  <RELW> inhibits </RELW>  <GENE> vascular endothelial growth factor </GENE> (VEGF)  <RELW> protein </RELW>   <RELW> express </RELW> ion and release from <DISEASE> ovarian carcinoma </DISEASE> and  <RELW> suggest </RELW>  that LY294002  <RELW> block </RELW> s the VEGF signaling pathway  <RELW> involve </RELW> d in angio <RELW> gene </RELW> sis and vascular permeability. <GW-1> <RELW> inhibits </RELW> </GW-1><GW-2>directly</GW-2><GW-3>LY294002</GW-3><GW-4>that</GW-4><GWR-1></GWR-1><GWR-2>(VEGF)</GWR-2><GWR-3> <RELW> protein </RELW> </GWR-3><GWR-4> <RELW> express </RELW> ion</GWR-4><DW-1>from</DW-1><DW-2>release</DW-2><DW-3>and</DW-3><DW-4> <RELW> express </RELW> ion</DW-4><DWR-1></DWR-1><DWR-2>and</DWR-2><DWR-3> <RELW> suggest </RELW> </DWR-3><DWR-4>that</DWR-4>
Subtype specific  <RELW> elevate </RELW> d  <RELW> express </RELW> ion of hyaluronidase-1 (<GENE> HYAL-1 </GENE>) in <DISEASE> epithelial <DISEASE> ovarian cancer </DISEASE> . <GW-1>(</GW-1><GW-2>hyaluronidase-1</GW-2><GW-3>of</GW-3><GW-4> <RELW> express </RELW> ion</GW-4><GWR-1>)</GWR-1><GWR-2>in</GWR-2><GWR-3><DISEASE></GWR-3><GWR-4>epithelial</GWR-4><DW-1>in</DW-1><DW-2></GENE>)</DW-2><DW-3>HYAL-1</DW-3><DW-4>(<GENE></DW-4><DWR-1></DWR-1><DWR-2>.</DWR-2>
Subtype specific  <RELW> elevate </RELW> d  <RELW> express </RELW> ion of <GENE> hyaluronidase-1 </GENE> (HYAL-1) in <DISEASE> epithelial <DISEASE> ovarian cancer </DISEASE> . <GW-1>of</GW-1><GW-2> <RELW> express </RELW> ion</GW-2><GW-3> <RELW> elevate </RELW> d</GW-3><GW-4>specific</GW-4><GWR-1></GWR-1><GWR-2>(HYAL-1)</GWR-2><GWR-3>in</GWR-3><GWR-4><DISEASE></GWR-4><DW-1>in</DW-1><DW-2>(HYAL-1)</DW-2><DW-3></GENE></DW-3><DW-4>hyaluronidase-1</DW-4><DWR-1></DWR-1><DWR-2>.</DWR-2>
Lysophosphatidic acid (LPA), at concentrations present in ascitic fluid, indirectly  <RELW> stimulate </RELW> s the growth of <DISEASE> malignant <DISEASE> ovarian tumors </DISEASE>  by  <RELW> increasing </RELW>  the  <RELW> express </RELW> ion of <GENE> vascular endothelial growth factor </GENE> (VEGF) in <DISEASE> ovarian cancer </DISEASE> cells. <GW-1>of</GW-1><GW-2> <RELW> express </RELW> ion</GW-2><GW-3>the</GW-3><GW-4> <RELW> increasing </RELW> </GW-4><GWR-1></GWR-1><GWR-2>(VEGF)</GWR-2><GWR-3>in</GWR-3><GWR-4><DISEASE></GWR-4><DW-1>of</DW-1><DW-2>growth</DW-2><DW-3>the</DW-3><DW-4> <RELW> stimulate </RELW> s</DW-4><DWR-1></DWR-1><DWR-2></DWR-2><DWR-3>by</DWR-3><DWR-4> <RELW> increasing </RELW> </DWR-4>
Lysophosphatidic acid (LPA), at concentrations present in ascitic fluid, indirectly  <RELW> stimulate </RELW> s the growth of <DISEASE> malignant <DISEASE> ovarian tumors </DISEASE>  by  <RELW> increasing </RELW>  the  <RELW> express </RELW> ion of vascular endothelial growth factor (<GENE> VEGF </GENE>) in <DISEASE> ovarian cancer </DISEASE> cells. <GW-1>(</GW-1><GW-2>factor</GW-2><GW-3>growth</GW-3><GW-4>endothelial</GW-4><GWR-1>)</GWR-1><GWR-2>in</GWR-2><GWR-3><DISEASE></GWR-3><GWR-4>ovarian</GWR-4><DW-1>of</DW-1><DW-2>growth</DW-2><DW-3>the</DW-3><DW-4> <RELW> stimulate </RELW> s</DW-4><DWR-1></DWR-1><DWR-2></DWR-2><DWR-3>by</DWR-3><DWR-4> <RELW> increasing </RELW> </DWR-4>
Four of six cancer cell lines, including <DISEASE> OVCAR-3 </DISEASE>, over <RELW> express </RELW> ed <GENE> cyclin D1  <RELW> protein </RELW>  </GENE> relative to  <RELW> levels </RELW>  in IOSE-29 cells. <GW-1>over <RELW> express </RELW> ed</GW-1><GW-2></DISEASE>,</GW-2><GW-3>OVCAR-3</GW-3><GW-4><DISEASE></GW-4><GWR-1></GWR-1><GWR-2>relative</GWR-2><GWR-3>to</GWR-3><GWR-4> <RELW> levels </RELW> </GWR-4><DW-1>including</DW-1><DW-2>lines,</DW-2><DW-3>cell</DW-3><DW-4>cancer</DW-4><DWR-1>,</DWR-1><DWR-2>over <RELW> express </RELW> ed</DWR-2><DWR-3><GENE></DWR-3><DWR-4>cyclin</DWR-4>
LPA treatment  <RELW> increase </RELW> d <GENE> cyclin D1  <RELW> protein </RELW>  </GENE> in a dose- and time-dependent manner in <DISEASE> OVCAR-3 </DISEASE> cells but not in IOSE-29 cells. <GW-1> <RELW> increase </RELW> d</GW-1><GW-2>treatment</GW-2><GW-3>LPA</GW-3><GWR-1></GWR-1><GWR-2>in</GWR-2><GWR-3>a</GWR-3><GWR-4>dose-</GWR-4><DW-1>in</DW-1><DW-2>manner</DW-2><DW-3>time-dependent</DW-3><DW-4>and</DW-4><DWR-1></DWR-1><DWR-2>cells</DWR-2><DWR-3>but</DWR-3><DWR-4>not</DWR-4>
In addition to the previously characterized indirect mechanism that  <RELW> increase </RELW> s angio <RELW> gene </RELW> sis via VEGF, LPA may directly  <RELW> increase </RELW>  the level of <GENE> cyclin D1 </GENE> in <DISEASE> ovarian cancer </DISEASE> cells,  <RELW> increasing </RELW>  their proliferation. <GW-1>of</GW-1><GW-2>level</GW-2><GW-3>the</GW-3><GW-4> <RELW> increase </RELW> </GW-4><GWR-1></GWR-1><GWR-2>in</GWR-2><GWR-3><DISEASE></GWR-3><GWR-4>ovarian</GWR-4><DW-1>in</DW-1><DW-2></GENE></DW-2><DW-3>D1</DW-3><DW-4>cyclin</DW-4><DWR-1></DWR-1><DWR-2>cells,</DWR-2><DWR-3> <RELW> increasing </RELW> </DWR-3><DWR-4>their</DWR-4>
Cisplatin  <RELW> decrease </RELW> d <GENE> XIAP  <RELW> protein </RELW>  </GENE>  <RELW> levels </RELW>  and  <RELW> induce </RELW> d Akt cleavage and apoptosis in chemosensitive, but not in resistant, <DISEASE> ovarian cancer </DISEASE> cells. <GW-1> <RELW> decrease </RELW> d</GW-1><GW-2>Cisplatin</GW-2><GWR-1></GWR-1><GWR-2> <RELW> levels </RELW> </GWR-2><GWR-3>and</GWR-3><GWR-4> <RELW> induce </RELW> d</GWR-4><DW-1>resistant,</DW-1><DW-2>in</DW-2><DW-3>not</DW-3><DW-4>but</DW-4><DWR-1></DWR-1><DWR-2>cells.</DWR-2>
In a cell line (<DISEASE> OVCAR-3 </DISEASE>) where basal phosphorylated Akt  <RELW> levels </RELW>  were high, <GENE> XIAP </GENE> over <RELW> express </RELW> ion fai <RELW> led </RELW>  to  <RELW> increase </RELW>  further the level of this phospho <RELW> protein </RELW> . <GW-1>high,</GW-1><GW-2>were</GW-2><GW-3> <RELW> levels </RELW> </GW-3><GW-4>Akt</GW-4><GWR-1></GWR-1><GWR-2>over <RELW> express </RELW> ion</GWR-2><GWR-3>fai <RELW> led </RELW> </GWR-3><GWR-4>to</GWR-4><DW-1>(</DW-1><DW-2>line</DW-2><DW-3>cell</DW-3><DW-4>a</DW-4><DWR-1>)</DWR-1><DWR-2>where</DWR-2><DWR-3>basal</DWR-3><DWR-4>phosphorylated</DWR-4>
Treatment of <DISEASE> HOSE </DISEASE> or OCa cells with estrone or 17beta-estradiol at 10(-8) M for a period of 72 h  <RELW> induce </RELW> d significant  <RELW> loss </RELW>  of <GENE> PR-A </GENE> and PR-B  <RELW> mRNA </RELW>  and  <RELW> protein </RELW>   <RELW> express </RELW> ion, with the  <RELW> regulation </RELW>  primarily  <RELW> control </RELW>  <RELW> led </RELW>  at the transcriptional level. <GW-1>of</GW-1><GW-2> <RELW> loss </RELW> </GW-2><GW-3>significant</GW-3><GW-4> <RELW> induce </RELW> d</GW-4><GWR-1></GWR-1><GWR-2>and</GWR-2><GWR-3>PR-B</GWR-3><GWR-4> <RELW> mRNA </RELW> </GWR-4><DW-1>of</DW-1><DW-2>Treatment</DW-2><DWR-1></DWR-1><DWR-2>or</DWR-2><DWR-3>OCa</DWR-3><DWR-4>cells</DWR-4>
Treatment of <DISEASE> HOSE </DISEASE> or OCa cells with estrone or 17beta-estradiol at 10(-8) M for a period of 72 h  <RELW> induce </RELW> d significant  <RELW> loss </RELW>  of <GENE> PR-A </GENE> and PR-B  <RELW> mRNA </RELW>  and  <RELW> protein </RELW>   <RELW> express </RELW> ion, with the  <RELW> regulation </RELW>  primarily  <RELW> control </RELW>  <RELW> led </RELW>  at the transcriptional level. <GW-1>of</GW-1><GW-2> <RELW> loss </RELW> </GW-2><GW-3>significant</GW-3><GW-4> <RELW> induce </RELW> d</GW-4><GWR-1></GWR-1><GWR-2>and</GWR-2><GWR-3>PR-B</GWR-3><GWR-4> <RELW> mRNA </RELW> </GWR-4><DW-1>of</DW-1><DW-2>Treatment</DW-2><DWR-1></DWR-1><DWR-2>or</DWR-2><DWR-3>OCa</DWR-3><DWR-4>cells</DWR-4>
Treatment of <DISEASE> HOSE </DISEASE> or OCa cells with estrone or 17beta-estradiol at 10(-8) M for a period of 72 h  <RELW> induce </RELW> d significant  <RELW> loss </RELW>  of PR-A and <GENE> PR-B  <RELW> mRNA </RELW>  </GENE> and  <RELW> protein </RELW>   <RELW> express </RELW> ion, with the  <RELW> regulation </RELW>  primarily  <RELW> control </RELW>  <RELW> led </RELW>  at the transcriptional level. <GW-1>and</GW-1><GW-2>PR-A</GW-2><GW-3>of</GW-3><GW-4> <RELW> loss </RELW> </GW-4><GWR-1></GWR-1><GWR-2>and</GWR-2><GWR-3> <RELW> protein </RELW> </GWR-3><GWR-4> <RELW> express </RELW> ion,</GWR-4><DW-1>of</DW-1><DW-2>Treatment</DW-2><DWR-1></DWR-1><DWR-2>or</DWR-2><DWR-3>OCa</DWR-3><DWR-4>cells</DWR-4>
Treatment of <DISEASE> HOSE </DISEASE> or OCa cells with estrone or 17beta-estradiol at 10(-8) M for a period of 72 h  <RELW> induce </RELW> d significant  <RELW> loss </RELW>  of PR-A and <GENE> PR-B  <RELW> mRNA </RELW>  </GENE> and  <RELW> protein </RELW>   <RELW> express </RELW> ion, with the  <RELW> regulation </RELW>  primarily  <RELW> control </RELW>  <RELW> led </RELW>  at the transcriptional level. <GW-1>and</GW-1><GW-2>PR-A</GW-2><GW-3>of</GW-3><GW-4> <RELW> loss </RELW> </GW-4><GWR-1></GWR-1><GWR-2>and</GWR-2><GWR-3> <RELW> protein </RELW> </GWR-3><GWR-4> <RELW> express </RELW> ion,</GWR-4><DW-1>of</DW-1><DW-2>Treatment</DW-2><DWR-1></DWR-1><DWR-2>or</DWR-2><DWR-3>OCa</DWR-3><DWR-4>cells</DWR-4>
The  <RELW> express </RELW> ion of  <RELW> program </RELW> med cell death 6 (<GENE> PDCD6 </GENE>) is  <RELW> know </RELW> n to be  <RELW> down-regulated </RELW>  in cancer cell lines and <DISEASE> ovarian cancer </DISEASE> tissues  <RELW> compare </RELW> d to normal cells and tissues. <GW-1>(</GW-1><GW-2>6</GW-2><GW-3>death</GW-3><GW-4>cell</GW-4><GWR-1>)</GWR-1><GWR-2>is</GWR-2><GWR-3> <RELW> know </RELW> n</GWR-3><GWR-4>to</GWR-4><DW-1>and</DW-1><DW-2>lines</DW-2><DW-3>cell</DW-3><DW-4>cancer</DW-4><DWR-1></DWR-1><DWR-2>tissues</DWR-2><DWR-3> <RELW> compare </RELW> d</DWR-3><DWR-4>to</DWR-4>
The  <RELW> express </RELW> ion of <GENE>  <RELW> program </RELW> med cell death 6 </GENE> (PDCD6) is  <RELW> know </RELW> n to be  <RELW> down-regulated </RELW>  in cancer cell lines and <DISEASE> ovarian cancer </DISEASE> tissues  <RELW> compare </RELW> d to normal cells and tissues. <GW-1>of</GW-1><GW-2> <RELW> express </RELW> ion</GW-2><GW-3>The</GW-3><GWR-1></GWR-1><GWR-2>(PDCD6)</GWR-2><GWR-3>is</GWR-3><GWR-4> <RELW> know </RELW> n</GWR-4><DW-1>and</DW-1><DW-2>lines</DW-2><DW-3>cell</DW-3><DW-4>cancer</DW-4><DWR-1></DWR-1><DWR-2>tissues</DWR-2><DWR-3> <RELW> compare </RELW> d</DWR-3><DWR-4>to</DWR-4>
The drug-resistant cell lines  <RELW> include </RELW>  <DISEASE> ovarian cancer </DISEASE> cell lines resistant to cisplatin, topotecan, adriamycin and paclitaxel over <RELW> express </RELW> ing <GENE> class III beta-tubulin </GENE>, A2780TC1 and A2780TC3. <GW-1>over <RELW> express </RELW> ing</GW-1><GW-2>paclitaxel</GW-2><GW-3>and</GW-3><GW-4>adriamycin</GW-4><GWR-1>,</GWR-1><GWR-2>A2780TC1</GWR-2><GWR-3>and</GWR-3><GWR-4>A2780TC3.</GWR-4><DW-1> <RELW> include </RELW> </DW-1><DW-2>lines</DW-2><DW-3>cell</DW-3><DW-4>drug-resistant</DW-4><DWR-1></DWR-1><DWR-2>cell</DWR-2><DWR-3>lines</DWR-3><DWR-4>resistant</DWR-4>
Expression and over <RELW> express </RELW> ion of the epidermal growth factor receptor (<GENE> EGFR </GENE>) have been described in several solid tumors including bladder, breast, colorectal, NSCLC, prostate, and <DISEASE> ovarian cancers </DISEASE>. <GW-1>(</GW-1><GW-2>receptor</GW-2><GW-3>factor</GW-3><GW-4>growth</GW-4><GWR-1>)</GWR-1><GWR-2>have</GWR-2><GWR-3>been</GWR-3><GWR-4>described</GWR-4><DW-1>and</DW-1><DW-2>prostate,</DW-2><DW-3>NSCLC,</DW-3><DW-4>colorectal,</DW-4><DWR-1>.</DWR-1>
Expression and over <RELW> express </RELW> ion of the <GENE> epidermal growth factor receptor </GENE> (EGFR) have been described in several solid tumors including bladder, breast, colorectal, NSCLC, prostate, and <DISEASE> ovarian cancers </DISEASE>. <GW-1>the</GW-1><GW-2>of</GW-2><GW-3>over <RELW> express </RELW> ion</GW-3><GW-4>and</GW-4><GWR-1></GWR-1><GWR-2>(EGFR)</GWR-2><GWR-3>have</GWR-3><GWR-4>been</GWR-4><DW-1>and</DW-1><DW-2>prostate,</DW-2><DW-3>NSCLC,</DW-3><DW-4>colorectal,</DW-4><DWR-1>.</DWR-1>
Increased <GENE> KLF6-SV1 </GENE>  <RELW> express </RELW> ion is  <RELW> associate </RELW> d with poor prognosis in prostate, lung, and <DISEASE> ovarian cancer </DISEASE>. <GW-1>Increased</GW-1><GWR-1></GWR-1><GWR-2> <RELW> express </RELW> ion</GWR-2><GWR-3>is</GWR-3><GWR-4> <RELW> associate </RELW> d</GWR-4><DW-1>and</DW-1><DW-2>lung,</DW-2><DW-3>prostate,</DW-3><DW-4>in</DW-4><DWR-1>.</DWR-1>
The malignant ovarian epithelial phenotype has been  <RELW> associate </RELW> d with (1) autocrine growth  <RELW> stimulation </RELW>  by transforming growth factor-alpha, (2)  <RELW> loss </RELW>  of autocrine growth  <RELW> inhibition </RELW>  by transforming growth factor-beta, (3)  <RELW> mutation </RELW>  or amplification of ras in 2-12% of cases, (4) amplification of myc in 23% of specimens, (5)  <RELW> express </RELW> ion of fms in 56% of cases with potential autocrine  <RELW> stimulation </RELW>  by macrophage colony stimulating factor, (6) paracrine  <RELW> stimulation </RELW>  by macrophage products including interleukin-1, interleukin-6 and tumor necrosis factor, (7) over <RELW> express </RELW> ion of c-erbB-2 (<GENE> HER-2/neu </GENE>) in 30% of cases, and (8)  <RELW> mutation </RELW>  with consequent over <RELW> express </RELW> ion of p53 in 50% of advanced <DISEASE> ovarian cancers </DISEASE>. <GW-1>(</GW-1><GW-2>c-erbB-2</GW-2><GW-3>of</GW-3><GW-4>over <RELW> express </RELW> ion</GW-4><GWR-1>)</GWR-1><GWR-2>in</GWR-2><GWR-3>30%</GWR-3><GWR-4>of</GWR-4><DW-1>advanced</DW-1><DW-2>of</DW-2><DW-3>50%</DW-3><DW-4>in</DW-4><DWR-1>.</DWR-1>
The malignant ovarian epithelial phenotype has been  <RELW> associate </RELW> d with (1) autocrine growth  <RELW> stimulation </RELW>  by transforming growth factor-alpha, (2)  <RELW> loss </RELW>  of autocrine growth  <RELW> inhibition </RELW>  by transforming growth factor-beta, (3)  <RELW> mutation </RELW>  or amplification of ras in 2-12% of cases, (4) amplification of myc in 23% of specimens, (5)  <RELW> express </RELW> ion of fms in 56% of cases with potential autocrine  <RELW> stimulation </RELW>  by macrophage colony stimulating factor, (6) paracrine  <RELW> stimulation </RELW>  by macrophage products including interleukin-1, interleukin-6 and tumor necrosis factor, (7) over <RELW> express </RELW> ion of <GENE> c-erbB-2 </GENE> (HER-2/neu) in 30% of cases, and (8)  <RELW> mutation </RELW>  with consequent over <RELW> express </RELW> ion of p53 in 50% of advanced <DISEASE> ovarian cancers </DISEASE>. <GW-1>of</GW-1><GW-2>over <RELW> express </RELW> ion</GW-2><GW-3>(7)</GW-3><GW-4>factor,</GW-4><GWR-1></GWR-1><GWR-2>(HER-2/neu)</GWR-2><GWR-3>in</GWR-3><GWR-4>30%</GWR-4><DW-1>advanced</DW-1><DW-2>of</DW-2><DW-3>50%</DW-3><DW-4>in</DW-4><DWR-1>.</DWR-1>
pshRNA-Survivin could  <RELW> reduce </RELW>  the  <RELW> express </RELW> ion of <GENE> Survivin  <RELW> gene </RELW>  </GENE>, and  <RELW> induce </RELW>  apoptosis of <DISEASE> SKOV3 </DISEASE> and <DISEASE> SKOV3 </DISEASE>/ADM cells. <GW-1>of</GW-1><GW-2> <RELW> express </RELW> ion</GW-2><GW-3>the</GW-3><GW-4> <RELW> reduce </RELW> </GW-4><GWR-1>,</GWR-1><GWR-2>and</GWR-2><GWR-3> <RELW> induce </RELW> </GWR-3><GWR-4>apoptosis</GWR-4><DW-1>of</DW-1><DW-2>apoptosis</DW-2><DW-3> <RELW> induce </RELW> </DW-3><DW-4>and</DW-4><DWR-1></DWR-1><DWR-2>and</DWR-2><DWR-3><DISEASE></DWR-3><DWR-4>SKOV3</DWR-4>
Three recent articles support a model in which, in the  <RELW> absence </RELW>  of  <RELW> mutation </RELW> s in the <GENE> Hh </GENE> pathway, <GENE> Hh </GENE> ligands  <RELW> express </RELW> ed by a sub <RELW> set </RELW>  of epithelial cancers, including colon, pancreatic, and <DISEASE> ovarian cancer </DISEASE>,  <RELW> promote </RELW>  tumor growth indirectly by  <RELW> activating </RELW>  <GENE> Hh </GENE> signaling in the surrounding stroma, which, in turn, provides a more favorable environment for tumor growth. <GW-1>the</GW-1><GW-2>in</GW-2><GW-3> <RELW> mutation </RELW> s</GW-3><GW-4>of</GW-4><GWR-1></GWR-1><GWR-2>pathway,</GWR-2><GWR-3><GENE></GWR-3><GWR-4>Hh</GWR-4><DW-1>and</DW-1><DW-2>pancreatic,</DW-2><DW-3>colon,</DW-3><DW-4>including</DW-4><DWR-1>,</DWR-1><DWR-2> <RELW> promote </RELW> </DWR-2><DWR-3>tumor</DWR-3><DWR-4>growth</DWR-4>
We have previously  <RELW> show </RELW> n that <GENE> TCEAL7 </GENE> (transcription elongation factor A (SII)-like 7) is epi <RELW> gene </RELW> tically  <RELW> down-regulated </RELW>  in the majority of <DISEASE> epithelial <DISEASE> ovarian cancers </DISEASE> . <GW-1>that</GW-1><GW-2> <RELW> show </RELW> n</GW-2><GW-3>previously</GW-3><GW-4>have</GW-4><GWR-1></GWR-1><GWR-2>(transcription</GWR-2><GWR-3>elongation</GWR-3><GWR-4>factor</GWR-4><DW-1>of</DW-1><DW-2>majority</DW-2><DW-3>the</DW-3><DW-4>in</DW-4><DWR-1></DWR-1><DWR-2>.</DWR-2>
We have previously  <RELW> show </RELW> n that TCEAL7 (<GENE> transcription elongation factor A (SII)-like 7 </GENE>) is epi <RELW> gene </RELW> tically  <RELW> down-regulated </RELW>  in the majority of <DISEASE> epithelial <DISEASE> ovarian cancers </DISEASE> . <GW-1>(</GW-1><GW-2>TCEAL7</GW-2><GW-3>that</GW-3><GW-4> <RELW> show </RELW> n</GW-4><GWR-1>)</GWR-1><GWR-2>is</GWR-2><GWR-3>epi <RELW> gene </RELW> tically</GWR-3><GWR-4> <RELW> down-regulated </RELW> </GWR-4><DW-1>of</DW-1><DW-2>majority</DW-2><DW-3>the</DW-3><DW-4>in</DW-4><DWR-1></DWR-1><DWR-2>.</DWR-2>
Reactive oxygen species regulate epidermal growth factor- <RELW> induce </RELW> d vascular endothelial growth factor and hypoxia-inducible factor-1alpha  <RELW> express </RELW> ion through  <RELW> activation </RELW>  of <GENE> AKT </GENE> and P70S6K1 in human <DISEASE> ovarian cancer </DISEASE> cells. <GW-1>of</GW-1><GW-2> <RELW> activation </RELW> </GW-2><GW-3>through</GW-3><GW-4> <RELW> express </RELW> ion</GW-4><GWR-1></GWR-1><GWR-2>and</GWR-2><GWR-3>P70S6K1</GWR-3><GWR-4>in</GWR-4><DW-1>human</DW-1><DW-2>in</DW-2><DW-3>P70S6K1</DW-3><DW-4>and</DW-4><DWR-1></DWR-1><DWR-2>cells.</DWR-2>
Reactive oxygen species regulate epidermal growth factor- <RELW> induce </RELW> d vascular endothelial growth factor and hypoxia-inducible factor-1alpha  <RELW> express </RELW> ion through  <RELW> activation </RELW>  of AKT and <GENE> P70S6K1 </GENE> in human <DISEASE> ovarian cancer </DISEASE> cells. <GW-1>and</GW-1><GW-2>AKT</GW-2><GW-3>of</GW-3><GW-4> <RELW> activation </RELW> </GW-4><GWR-1></GWR-1><GWR-2>in</GWR-2><GWR-3>human</GWR-3><GWR-4><DISEASE></GWR-4><DW-1>human</DW-1><DW-2>in</DW-2><DW-3></GENE></DW-3><DW-4>P70S6K1</DW-4><DWR-1></DWR-1><DWR-2>cells.</DWR-2>
The epidermal growth factor (EGF) and EGF receptor (<GENE> EGFR </GENE>) family are often over <RELW> express </RELW> ed in various human cancers including <DISEASE> ovarian cancer </DISEASE>. <GW-1>(</GW-1><GW-2>receptor</GW-2><GW-3>EGF</GW-3><GW-4>and</GW-4><GWR-1>)</GWR-1><GWR-2>family</GWR-2><GWR-3>are</GWR-3><GWR-4>often</GWR-4><DW-1>including</DW-1><DW-2>cancers</DW-2><DW-3>human</DW-3><DW-4>various</DW-4><DWR-1>.</DWR-1>
The <GENE> epidermal growth factor </GENE> (EGF) and EGF receptor (EGFR) family are often over <RELW> express </RELW> ed in various human cancers including <DISEASE> ovarian cancer </DISEASE>. <GW-1>The</GW-1><GWR-1></GWR-1><GWR-2>(EGF)</GWR-2><GWR-3>and</GWR-3><GWR-4>EGF</GWR-4><DW-1>including</DW-1><DW-2>cancers</DW-2><DW-3>human</DW-3><DW-4>various</DW-4><DWR-1>.</DWR-1>
The epidermal growth factor (<GENE> EGF </GENE>) and <GENE> EGF </GENE> receptor (<GENE> EGF </GENE>R) family are often over <RELW> express </RELW> ed in various human cancers including <DISEASE> ovarian cancer </DISEASE>. <GW-1>(</GW-1><GW-2>factor</GW-2><GW-3>growth</GW-3><GW-4>epidermal</GW-4><GWR-1>)</GWR-1><GWR-2>and</GWR-2><GWR-3><GENE></GWR-3><GWR-4>EGF</GWR-4><DW-1>including</DW-1><DW-2>cancers</DW-2><DW-3>human</DW-3><DW-4>various</DW-4><DWR-1>.</DWR-1>
The epidermal growth factor (EGF) and <GENE> EGF receptor </GENE> (EGFR) family are often over <RELW> express </RELW> ed in various human cancers including <DISEASE> ovarian cancer </DISEASE>. <GW-1>and</GW-1><GW-2>(EGF)</GW-2><GW-3>factor</GW-3><GW-4>growth</GW-4><GWR-1></GWR-1><GWR-2>(EGFR)</GWR-2><GWR-3>family</GWR-3><GWR-4>are</GWR-4><DW-1>including</DW-1><DW-2>cancers</DW-2><DW-3>human</DW-3><DW-4>various</DW-4><DWR-1>.</DWR-1>
This study demonstrates a novel mechanism of EGF- <RELW> induce </RELW> d VEGF and HIF-1alpha  <RELW> express </RELW> ion through  <RELW> production </RELW>  of H2O2 and  <RELW> activation </RELW>  of AKT and <GENE> p70S6K1 </GENE> in human <DISEASE> ovarian cancer </DISEASE> cells. <GW-1>and</GW-1><GW-2>AKT</GW-2><GW-3>of</GW-3><GW-4> <RELW> activation </RELW> </GW-4><GWR-1></GWR-1><GWR-2>in</GWR-2><GWR-3>human</GWR-3><GWR-4><DISEASE></GWR-4><DW-1>human</DW-1><DW-2>in</DW-2><DW-3></GENE></DW-3><DW-4>p70S6K1</DW-4><DWR-1></DWR-1><DWR-2>cells.</DWR-2>
This study demonstrates a novel mechanism of EGF- <RELW> induce </RELW> d VEGF and HIF-1alpha  <RELW> express </RELW> ion through  <RELW> production </RELW>  of H2O2 and  <RELW> activation </RELW>  of <GENE> AKT </GENE> and p70S6K1 in human <DISEASE> ovarian cancer </DISEASE> cells. <GW-1>of</GW-1><GW-2> <RELW> activation </RELW> </GW-2><GW-3>and</GW-3><GW-4>H2O2</GW-4><GWR-1></GWR-1><GWR-2>and</GWR-2><GWR-3>p70S6K1</GWR-3><GWR-4>in</GWR-4><DW-1>human</DW-1><DW-2>in</DW-2><DW-3>p70S6K1</DW-3><DW-4>and</DW-4><DWR-1></DWR-1><DWR-2>cells.</DWR-2>
<GENE> Human folate receptor alpha </GENE> (FRalpha) is a folate-binding  <RELW> protein </RELW>  that is selectively over <RELW> express </RELW> ed in <DISEASE> ovarian carcinoma </DISEASE> and has been regarded as a suitable target  <RELW> antigen </RELW>  for immunotherapy purposes. <GW-1></GW-1><GWR-1></GWR-1><GWR-2>(FRalpha)</GWR-2><GWR-3>is</GWR-3><GWR-4>a</GWR-4><DW-1>in</DW-1><DW-2>over <RELW> express </RELW> ed</DW-2><DW-3>selectively</DW-3><DW-4>is</DW-4><DWR-1></DWR-1><DWR-2>and</DWR-2><DWR-3>has</DWR-3><DWR-4>been</DWR-4>
Human folate receptor alpha (<GENE> FRalpha </GENE>) is a folate-binding  <RELW> protein </RELW>  that is selectively over <RELW> express </RELW> ed in <DISEASE> ovarian carcinoma </DISEASE> and has been regarded as a suitable target  <RELW> antigen </RELW>  for immunotherapy purposes. <GW-1>(</GW-1><GW-2>alpha</GW-2><GW-3>receptor</GW-3><GW-4>folate</GW-4><GWR-1>)</GWR-1><GWR-2>is</GWR-2><GWR-3>a</GWR-3><GWR-4>folate-binding</GWR-4><DW-1>in</DW-1><DW-2>over <RELW> express </RELW> ed</DW-2><DW-3>selectively</DW-3><DW-4>is</DW-4><DWR-1></DWR-1><DWR-2>and</DWR-2><DWR-3>has</DWR-3><DWR-4>been</DWR-4>
Transforming growth factor beta 1 can  <RELW> induce </RELW>  <GENE> CIP1/WAF1 </GENE>  <RELW> express </RELW> ion independent of the p53 pathway in <DISEASE> ovarian cancer </DISEASE> cells. <GW-1> <RELW> induce </RELW> </GW-1><GW-2>can</GW-2><GW-3>1</GW-3><GW-4>beta</GW-4><GWR-1></GWR-1><GWR-2> <RELW> express </RELW> ion</GWR-2><GWR-3>independent</GWR-3><GWR-4>of</GWR-4><DW-1>in</DW-1><DW-2>pathway</DW-2><DW-3>p53</DW-3><DW-4>the</DW-4><DWR-1></DWR-1><DWR-2>cells.</DWR-2>
<DISEASE> OVCA420 </DISEASE>, a cell line that is dramatically growth  <RELW> inhibited </RELW>  by TGF beta 1, significantly  <RELW> induce </RELW> d <GENE> CIP1 </GENE>  <RELW> express </RELW> ion in response to TGF beta 1. <GW-1> <RELW> induce </RELW> d</GW-1><GW-2>significantly</GW-2><GW-3>1,</GW-3><GW-4>beta</GW-4><GWR-1></GWR-1><GWR-2> <RELW> express </RELW> ion</GWR-2><GWR-3>in</GWR-3><GWR-4>response</GWR-4><DW-1></DW-1><DWR-1>,</DWR-1><DWR-2>a</DWR-2><DWR-3>cell</DWR-3><DWR-4>line</DWR-4>
Furthermore, by using <DISEASE> ovarian cancer </DISEASE> cell lines  <RELW> express </RELW> ing  <RELW> dominant </RELW> -negative <GENE> CHK2 </GENE> and <GENE> CHK2 </GENE>-knockout HCT116 cells, we found that <GENE> CHK2 </GENE>  <RELW> activation </RELW>  contributes to the  <RELW> control </RELW>  of S and G2/M cell cycle arrests, but not chemosensitivity to irofulven. <GW-1> <RELW> dominant </RELW> -negative</GW-1><GW-2> <RELW> express </RELW> ing</GW-2><GW-3>lines</GW-3><GW-4>cell</GW-4><GWR-1></GWR-1><GWR-2>and</GWR-2><GWR-3><GENE></GWR-3><GWR-4>CHK2</GWR-4><DW-1>using</DW-1><DW-2>by</DW-2><DW-3>Furthermore,</DW-3><DWR-1></DWR-1><DWR-2>cell</DWR-2><DWR-3>lines</DWR-3><DWR-4> <RELW> express </RELW> ing</DWR-4>
GSK3  <RELW> inhibition </RELW>  using 6-bromoindirubin-3'-oxime  <RELW> suppress </RELW> ed <GENE> hTERT </GENE>  <RELW> express </RELW> ion, telomerase  <RELW> activity </RELW>  and telomere length in several cancer cell lines and growth and <GENE> hTERT </GENE>  <RELW> express </RELW> ion in <DISEASE> ovarian cancer </DISEASE> xenografts. <GW-1> <RELW> suppress </RELW> ed</GW-1><GW-2>6-bromoindirubin-3'-oxime</GW-2><GW-3>using</GW-3><GW-4> <RELW> inhibition </RELW> </GW-4><GWR-1></GWR-1><GWR-2> <RELW> express </RELW> ion,</GWR-2><GWR-3>telomerase</GWR-3><GWR-4> <RELW> activity </RELW> </GWR-4><DW-1>in</DW-1><DW-2> <RELW> express </RELW> ion</DW-2><DW-3></GENE></DW-3><DW-4>hTERT</DW-4><DWR-1></DWR-1><DWR-2>xenografts.</DWR-2>
Single-chain  <RELW> antibody </RELW> -mediated  <RELW> inhibition </RELW>  of <GENE> Bcl-2 </GENE> in <DISEASE> SKOV3 </DISEASE> cells was  <RELW> associate </RELW> d with  <RELW> increase </RELW> d growth rates and more rapid cell cycle progression. <GW-1>of</GW-1><GW-2> <RELW> inhibition </RELW> </GW-2><GW-3> <RELW> antibody </RELW> -mediated</GW-3><GW-4>Single-chain</GW-4><GWR-1></GWR-1><GWR-2>in</GWR-2><GWR-3><DISEASE></GWR-3><GWR-4>SKOV3</GWR-4><DW-1>in</DW-1><DW-2></GENE></DW-2><DW-3>Bcl-2</DW-3><DW-4><GENE></DW-4><DWR-1></DWR-1><DWR-2>cells</DWR-2><DWR-3>was</DWR-3><DWR-4> <RELW> associate </RELW> d</DWR-4>
Treatment with cisplatin  <RELW> result </RELW> ed in more cells accumulating in S phase in <GENE> Bcl-2 </GENE>-over <RELW> express </RELW> ing <DISEASE> SKOV3 </DISEASE> cells, while the  <RELW> inhibition </RELW>  of <GENE> Bcl-2 </GENE> abolished delayed entry into G2M phase without  <RELW> affect </RELW> ing cisplatin- <RELW> induce </RELW> d apoptosis. <GW-1>in</GW-1><GW-2>phase</GW-2><GW-3>S</GW-3><GW-4>in</GW-4><GWR-1>-over <RELW> express </RELW> ing</GWR-1><GWR-2><DISEASE></GWR-2><GWR-3>SKOV3</GWR-3><GWR-4></DISEASE></GWR-4><DW-1></GENE>-over <RELW> express </RELW> ing</DW-1><DW-2>Bcl-2</DW-2><DW-3><GENE></DW-3><DW-4>in</DW-4><DWR-1></DWR-1><DWR-2>cells,</DWR-2><DWR-3>while</DWR-3><DWR-4>the</DWR-4>
The drop in PCho  <RELW> levels </RELW>  following <GENE> FASN </GENE>  <RELW> inhibition </RELW>  was  <RELW> confirm </RELW> ed in <DISEASE> SKOV-3 </DISEASE> <DISEASE> ovarian cancer </DISEASE> cells treated with Orlistat and in <DISEASE> MCF-7 </DISEASE> breast cancer cells treated with Orlistat as well as cerulenin. <GW-1>following</GW-1><GW-2> <RELW> levels </RELW> </GW-2><GW-3>PCho</GW-3><GW-4>in</GW-4><GWR-1></GWR-1><GWR-2> <RELW> inhibition </RELW> </GWR-2><GWR-3>was</GWR-3><GWR-4> <RELW> confirm </RELW> ed</GWR-4><DW-1>in</DW-1><DW-2> <RELW> confirm </RELW> ed</DW-2><DW-3>was</DW-3><DW-4> <RELW> inhibition </RELW> </DW-4><DWR-1></DWR-1><DWR-2><DISEASE></DWR-2><DWR-3>ovarian</DWR-3><DWR-4>cancer</DWR-4>
Serum alphaFP and betaHCG are very  <RELW> use </RELW> ful in the preoperative evaluation and management of nondysgerminomatous <DISEASE> ovarian germ cell tumors </DISEASE>, whereas  <RELW> elevate </RELW> d serum <GENE> inhibin </GENE>  <RELW> levels </RELW>  can be detected in patients with granulosa cell tumors of the ovary. <GW-1>serum</GW-1><GW-2> <RELW> elevate </RELW> d</GW-2><GW-3>whereas</GW-3><GW-4></DISEASE>,</GW-4><GWR-1></GWR-1><GWR-2> <RELW> levels </RELW> </GWR-2><GWR-3>can</GWR-3><GWR-4>be</GWR-4><DW-1>nondysgerminomatous</DW-1><DW-2>of</DW-2><DW-3>management</DW-3><DW-4>and</DW-4><DWR-1>,</DWR-1><DWR-2>whereas</DWR-2><DWR-3> <RELW> elevate </RELW> d</DWR-3><DWR-4>serum</DWR-4>
The authors  <RELW> report </RELW>  one case in a 43-year-old woman, the initial interpretation of which, based on pleural and peritoneal exudate,  <RELW> show </RELW> ed suspected latero-uterine mass and significant  <RELW> elevate </RELW> d serum <GENE> CA 125 </GENE> level, mimicking disseminated <DISEASE> ovarian carcinoma </DISEASE>. <GW-1>serum</GW-1><GW-2> <RELW> elevate </RELW> d</GW-2><GW-3>significant</GW-3><GW-4>and</GW-4><GWR-1></GWR-1><GWR-2>level,</GWR-2><GWR-3>mimicking</GWR-3><GWR-4>disseminated</GWR-4><DW-1>disseminated</DW-1><DW-2>mimicking</DW-2><DW-3>level,</DW-3><DW-4></GENE></DW-4><DWR-1>.</DWR-1>
<GENE> Pak1 </GENE>, p-<GENE> Pak1 </GENE> and p-Pak2 were over <RELW> express </RELW> ed in <DISEASE> ovarian cancer </DISEASE> cell lines, and clinical samples of <DISEASE> ovarian cancer </DISEASE>s </DISEASE> were  <RELW> compare </RELW> d with benign ovarian lesions/inclusion cysts. <GW-1></GW-1><GWR-1>,</GWR-1><GWR-2>p-<GENE></GWR-2><GWR-3>Pak1</GWR-3><DW-1>in</DW-1><DW-2>over <RELW> express </RELW> ed</DW-2><DW-3>were</DW-3><DW-4>p-Pak2</DW-4><DWR-1></DWR-1><DWR-2>cell</DWR-2><DWR-3>lines,</DWR-3><DWR-4>and</DWR-4>
Pak1, <GENE> p-Pak1 </GENE> and p-Pak2 were over <RELW> express </RELW> ed in <DISEASE> ovarian cancer </DISEASE> cell lines, and clinical samples of <DISEASE> ovarian cancer </DISEASE>s </DISEASE> were  <RELW> compare </RELW> d with benign ovarian lesions/inclusion cysts. <GW-1>Pak1,</GW-1><GWR-1></GWR-1><GWR-2>and</GWR-2><GWR-3>p-Pak2</GWR-3><GWR-4>were</GWR-4><DW-1>in</DW-1><DW-2>over <RELW> express </RELW> ed</DW-2><DW-3>were</DW-3><DW-4>p-Pak2</DW-4><DWR-1></DWR-1><DWR-2>cell</DWR-2><DWR-3>lines,</DWR-3><DWR-4>and</DWR-4>
Pak1, p-Pak1 and <GENE> p-Pak2 </GENE> were over <RELW> express </RELW> ed in <DISEASE> ovarian cancer </DISEASE> cell lines, and clinical samples of <DISEASE> ovarian cancer </DISEASE>s </DISEASE> were  <RELW> compare </RELW> d with benign ovarian lesions/inclusion cysts. <GW-1>and</GW-1><GW-2>p-Pak1</GW-2><GW-3>Pak1,</GW-3><GWR-1></GWR-1><GWR-2>were</GWR-2><GWR-3>over <RELW> express </RELW> ed</GWR-3><GWR-4>in</GWR-4><DW-1>in</DW-1><DW-2>over <RELW> express </RELW> ed</DW-2><DW-3>were</DW-3><DW-4></GENE></DW-4><DWR-1></DWR-1><DWR-2>cell</DWR-2><DWR-3>lines,</DWR-3><DWR-4>and</DWR-4>
Conversely, ectopic <GENE> Pak1 </GENE> over <RELW> express </RELW> ion  <RELW> enhance </RELW> d <DISEASE> ovarian cancer </DISEASE> cell migration and invasion in a kinase-dependent manner, along with  <RELW> increase </RELW> d p38  <RELW> activation </RELW> . <GW-1>ectopic</GW-1><GW-2>Conversely,</GW-2><GWR-1></GWR-1><GWR-2>over <RELW> express </RELW> ion</GWR-2><GWR-3> <RELW> enhance </RELW> d</GWR-3><GWR-4><DISEASE></GWR-4><DW-1> <RELW> enhance </RELW> d</DW-1><DW-2>over <RELW> express </RELW> ion</DW-2><DW-3></GENE></DW-3><DW-4>Pak1</DW-4><DWR-1></DWR-1><DWR-2>cell</DWR-2><DWR-3>migration</DWR-3><DWR-4>and</DWR-4>
Conversely, ectopic Pak1 over <RELW> express </RELW> ion  <RELW> enhance </RELW> d <DISEASE> ovarian cancer </DISEASE> cell migration and invasion in a kinase-dependent manner, along with  <RELW> increase </RELW> d <GENE> p38 </GENE>  <RELW> activation </RELW> . <GW-1> <RELW> increase </RELW> d</GW-1><GW-2>with</GW-2><GW-3>along</GW-3><GW-4>manner,</GW-4><GWR-1></GWR-1><GWR-2> <RELW> activation </RELW> .</GWR-2><DW-1> <RELW> enhance </RELW> d</DW-1><DW-2>over <RELW> express </RELW> ion</DW-2><DW-3>Pak1</DW-3><DW-4>ectopic</DW-4><DWR-1></DWR-1><DWR-2>cell</DWR-2><DWR-3>migration</DWR-3><DWR-4>and</DWR-4>
Efficient  <RELW> inhibition </RELW>  of cisplatin-resistant human <DISEASE> ovarian cancer </DISEASE> growth and prolonged survival by  <RELW> gene </RELW>   <RELW> transferred </RELW>  <GENE> vesicular stomatitis virus matrix  <RELW> protein </RELW>  </GENE> in nude mice. <GW-1> <RELW> transferred </RELW> </GW-1><GW-2> <RELW> gene </RELW> </GW-2><GW-3>by</GW-3><GW-4>survival</GW-4><GWR-1></GWR-1><GWR-2>in</GWR-2><GWR-3>nude</GWR-3><GWR-4>mice.</GWR-4><DW-1>human</DW-1><DW-2>cisplatin-resistant</DW-2><DW-3>of</DW-3><DW-4> <RELW> inhibition </RELW> </DW-4><DWR-1></DWR-1><DWR-2>growth</DWR-2><DWR-3>and</DWR-3><DWR-4>prolonged</DWR-4>
Coexistence of Graves' disease and <DISEASE> benign <DISEASE> struma ovarii </DISEASE>  in a patient with marked ascites and  <RELW> elevate </RELW> d <GENE> CA-125 </GENE>  <RELW> levels </RELW> . <GW-1> <RELW> elevate </RELW> d</GW-1><GW-2>and</GW-2><GW-3>ascites</GW-3><GW-4>marked</GW-4><GWR-1></GWR-1><GWR-2> <RELW> levels </RELW> .</GWR-2><DW-1>and</DW-1><DW-2>disease</DW-2><DW-3>Graves'</DW-3><DW-4>of</DW-4><DWR-1></DWR-1><DWR-2></DWR-2><DWR-3>in</DWR-3><DWR-4>a</DWR-4>
Amplification or over <RELW> express </RELW> ion of the <GENE> c-erbB-2 onco <RELW> gene </RELW>  </GENE> (also  <RELW> know </RELW> n as HER-2, neu) is a frequent event in many types of human cancer including 20-30% of <DISEASE> ovarian cancers </DISEASE> where it characterizes a group of patients with poor prognosis (1,2). <GW-1>the</GW-1><GW-2>of</GW-2><GW-3>over <RELW> express </RELW> ion</GW-3><GW-4>or</GW-4><GWR-1></GWR-1><GWR-2>(also</GWR-2><GWR-3> <RELW> know </RELW> n</GWR-3><GWR-4>as</GWR-4><DW-1>of</DW-1><DW-2>20-30%</DW-2><DW-3>including</DW-3><DW-4>cancer</DW-4><DWR-1></DWR-1><DWR-2>where</DWR-2><DWR-3>it</DWR-3><DWR-4>characterizes</DWR-4>
The <GENE> HER2 </GENE> over <RELW> express </RELW> ing human <DISEASE> SKOV-3 </DISEASE> <DISEASE> ovarian tumour </DISEASE> cell line was  <RELW> use </RELW> d for in vitro experiments and as xenograft model in nude athymic mice. <GW-1>The</GW-1><GWR-1></GWR-1><GWR-2>over <RELW> express </RELW> ing</GWR-2><GWR-3>human</GWR-3><GWR-4><DISEASE></GWR-4><DW-1>human</DW-1><DW-2>over <RELW> express </RELW> ing</DW-2><DW-3></GENE></DW-3><DW-4>HER2</DW-4><DWR-1></DWR-1><DWR-2><DISEASE></DWR-2><DWR-3>ovarian</DWR-3><DWR-4>tumour</DWR-4>
 <RELW> Transfection </RELW>  with the kinase-inactive mutant of Akt or TM of FKHRL1  <RELW> induce </RELW> d the  <RELW> activity </RELW>  of the <GENE> Fas ligand  <RELW> promote </RELW> r </GENE> in <DISEASE> Caov-3 </DISEASE> cells. <GW-1>the</GW-1><GW-2>of</GW-2><GW-3> <RELW> activity </RELW> </GW-3><GW-4>the</GW-4><GWR-1></GWR-1><GWR-2>in</GWR-2><GWR-3><DISEASE></GWR-3><GWR-4>Caov-3</GWR-4><DW-1>in</DW-1><DW-2></GENE></DW-2><DW-3> <RELW> promote </RELW> r</DW-3><DW-4>ligand</DW-4><DWR-1></DWR-1><DWR-2>cells.</DWR-2>
Tight junction  <RELW> protein </RELW> s claudin-3 and <GENE> claudin-4 </GENE> are frequently over <RELW> express </RELW> ed in <DISEASE> ovarian cancer </DISEASE> but not in <DISEASE> ovarian cystadenomas </DISEASE>. <GW-1>and</GW-1><GW-2>claudin-3</GW-2><GW-3> <RELW> protein </RELW> s</GW-3><GW-4>junction</GW-4><GWR-1></GWR-1><GWR-2>are</GWR-2><GWR-3>frequently</GWR-3><GWR-4>over <RELW> express </RELW> ed</GWR-4><DW-1>in</DW-1><DW-2>over <RELW> express </RELW> ed</DW-2><DW-3>frequently</DW-3><DW-4>are</DW-4><DWR-1></DWR-1><DWR-2>but</DWR-2><DWR-3>not</DWR-3><DWR-4>in</DWR-4>
Tight junction  <RELW> protein </RELW> s <GENE> claudin-3 </GENE> and claudin-4 are frequently over <RELW> express </RELW> ed in <DISEASE> ovarian cancer </DISEASE> but not in <DISEASE> ovarian cystadenomas </DISEASE>. <GW-1> <RELW> protein </RELW> s</GW-1><GW-2>junction</GW-2><GW-3>Tight</GW-3><GWR-1></GWR-1><GWR-2>and</GWR-2><GWR-3>claudin-4</GWR-3><GWR-4>are</GWR-4><DW-1>in</DW-1><DW-2>over <RELW> express </RELW> ed</DW-2><DW-3>frequently</DW-3><DW-4>are</DW-4><DWR-1></DWR-1><DWR-2>but</DWR-2><DWR-3>not</DWR-3><DWR-4>in</DWR-4>
Although  <RELW> express </RELW> ed at low  <RELW> levels </RELW>  in some normal human tissues, including the ovary, CLDN3 and <GENE> CLDN4 </GENE> are highly  <RELW> up-regulate </RELW> d in <DISEASE> epithelial <DISEASE> ovarian cancers </DISEASE>  of all subtypes. <GW-1>and</GW-1><GW-2>CLDN3</GW-2><GW-3>ovary,</GW-3><GW-4>the</GW-4><GWR-1></GWR-1><GWR-2>are</GWR-2><GWR-3>highly</GWR-3><GWR-4> <RELW> up-regulate </RELW> d</GWR-4><DW-1>in</DW-1><DW-2> <RELW> up-regulate </RELW> d</DW-2><DW-3>highly</DW-3><DW-4>are</DW-4><DWR-1></DWR-1><DWR-2></DWR-2><DWR-3>of</DWR-3><DWR-4>all</DWR-4>
Although  <RELW> express </RELW> ed at low  <RELW> levels </RELW>  in some normal human tissues, including the ovary, <GENE> CLDN3 </GENE> and CLDN4 are highly  <RELW> up-regulate </RELW> d in <DISEASE> epithelial <DISEASE> ovarian cancers </DISEASE>  of all subtypes. <GW-1>ovary,</GW-1><GW-2>the</GW-2><GW-3>including</GW-3><GW-4>tissues,</GW-4><GWR-1></GWR-1><GWR-2>and</GWR-2><GWR-3>CLDN4</GWR-3><GWR-4>are</GWR-4><DW-1>in</DW-1><DW-2> <RELW> up-regulate </RELW> d</DW-2><DW-3>highly</DW-3><DW-4>are</DW-4><DWR-1></DWR-1><DWR-2></DWR-2><DWR-3>of</DWR-3><DWR-4>all</DWR-4>
These  <RELW> result </RELW> s  <RELW> show </RELW>  that <GENE> CLDN3 </GENE> and CLDN4 are frequently  <RELW> up-regulate </RELW> d in <DISEASE> ovarian tumors </DISEASE> and cell lines and may represent novel  <RELW> marker </RELW> s for this disease. <GW-1>that</GW-1><GW-2> <RELW> show </RELW> </GW-2><GW-3> <RELW> result </RELW> s</GW-3><GW-4>These</GW-4><GWR-1></GWR-1><GWR-2>and</GWR-2><GWR-3>CLDN4</GWR-3><GWR-4>are</GWR-4><DW-1>in</DW-1><DW-2> <RELW> up-regulate </RELW> d</DW-2><DW-3>frequently</DW-3><DW-4>are</DW-4><DWR-1></DWR-1><DWR-2>and</DWR-2><DWR-3>cell</DWR-3><DWR-4>lines</DWR-4>
These  <RELW> result </RELW> s  <RELW> show </RELW>  that CLDN3 and <GENE> CLDN4 </GENE> are frequently  <RELW> up-regulate </RELW> d in <DISEASE> ovarian tumors </DISEASE> and cell lines and may represent novel  <RELW> marker </RELW> s for this disease. <GW-1>and</GW-1><GW-2>CLDN3</GW-2><GW-3>that</GW-3><GW-4> <RELW> show </RELW> </GW-4><GWR-1></GWR-1><GWR-2>are</GWR-2><GWR-3>frequently</GWR-3><GWR-4> <RELW> up-regulate </RELW> d</GWR-4><DW-1>in</DW-1><DW-2> <RELW> up-regulate </RELW> d</DW-2><DW-3>frequently</DW-3><DW-4>are</DW-4><DWR-1></DWR-1><DWR-2>and</DWR-2><DWR-3>cell</DWR-3><DWR-4>lines</DWR-4>
Activation and over <RELW> express </RELW> ion of <GENE> centrosome kinase BTAK/Aurora-A </GENE> in human <DISEASE> ovarian cancer </DISEASE>. <GW-1>of</GW-1><GW-2>over <RELW> express </RELW> ion</GW-2><GW-3>and</GW-3><GW-4>Activation</GW-4><GWR-1></GWR-1><GWR-2>in</GWR-2><GWR-3>human</GWR-3><GWR-4><DISEASE></GWR-4><DW-1>human</DW-1><DW-2>in</DW-2><DW-3></GENE></DW-3><DW-4>BTAK/Aurora-A</DW-4><DWR-1>.</DWR-1>
Activation and over <RELW> express </RELW> ion of <GENE> centrosome kinase BTAK/Aurora-A </GENE> in human <DISEASE> ovarian cancer </DISEASE>. <GW-1>of</GW-1><GW-2>over <RELW> express </RELW> ion</GW-2><GW-3>and</GW-3><GW-4>Activation</GW-4><GWR-1></GWR-1><GWR-2>in</GWR-2><GWR-3>human</GWR-3><GWR-4><DISEASE></GWR-4><DW-1>human</DW-1><DW-2>in</DW-2><DW-3></GENE></DW-3><DW-4>BTAK/Aurora-A</DW-4><DWR-1>.</DWR-1>
We have previously  <RELW> show </RELW> n that the E3 ubiquitin ligase, <GENE> EDD </GENE>, a regulator of DNA damage responses, is amplified and over <RELW> express </RELW> ed in serous <DISEASE> ovarian carcinoma </DISEASE>. <GW-1>ligase,</GW-1><GW-2>ubiquitin</GW-2><GW-3>E3</GW-3><GW-4>the</GW-4><GWR-1>,</GWR-1><GWR-2>a</GWR-2><GWR-3>regulator</GWR-3><GWR-4>of</GWR-4><DW-1>serous</DW-1><DW-2>in</DW-2><DW-3>over <RELW> express </RELW> ed</DW-3><DW-4>and</DW-4><DWR-1>.</DWR-1>
Although <GENE> EDD </GENE>  <RELW> express </RELW> ion was not directly cor <RELW> relate </RELW> d with relative cisplatin sensitivity of <DISEASE> ovarian cancer </DISEASE>  cell lines, sensitivity to cisplatin was partially  <RELW> restored </RELW>  in platinum-resistant A2780-cp70 <DISEASE> ovarian cancer </DISEASE>  cells following siRNA-mediated  <RELW> knockdown </RELW>  of <GENE> EDD </GENE>  <RELW> express </RELW> ion. <GW-1>Although</GW-1><GWR-1></GWR-1><GWR-2> <RELW> express </RELW> ion</GWR-2><GWR-3>was</GWR-3><GWR-4>not</GWR-4><DW-1>of</DW-1><DW-2>sensitivity</DW-2><DW-3>cisplatin</DW-3><DW-4>relative</DW-4><DWR-1></DWR-1><DWR-2></DWR-2><DWR-3>cell</DWR-3><DWR-4>lines,</DWR-4>
In patients with recurrence of <DISEASE> ovary tumor </DISEASE>, the <GENE> IAP </GENE>  <RELW> levels </RELW>  was  <RELW> increase </RELW> d to  <RELW> compare </RELW>  with the health women (P &lt; 0.01), the incidence of the abnormal value was 100%. <GW-1>the</GW-1><GW-2></DISEASE>,</GW-2><GW-3>tumor</GW-3><GW-4>ovary</GW-4><GWR-1></GWR-1><GWR-2> <RELW> levels </RELW> </GWR-2><GWR-3>was</GWR-3><GWR-4> <RELW> increase </RELW> d</GWR-4><DW-1>of</DW-1><DW-2>recurrence</DW-2><DW-3>with</DW-3><DW-4>patients</DW-4><DWR-1>,</DWR-1><DWR-2>the</DWR-2><DWR-3><GENE></DWR-3><DWR-4>IAP</DWR-4>
[Over <RELW> express </RELW> ion of <GENE> p53  <RELW> protein </RELW>  </GENE> in <DISEASE> ovarian carcinomas </DISEASE>: correlation with histopathologic data and clinical course]. <GW-1>of</GW-1><GW-2>[Over <RELW> express </RELW> ion</GW-2><GWR-1></GWR-1><GWR-2>in</GWR-2><GWR-3><DISEASE></GWR-3><GWR-4>ovarian</GWR-4><DW-1>in</DW-1><DW-2></GENE></DW-2><DW-3> <RELW> protein </RELW> </DW-3><DW-4>p53</DW-4><DWR-1>:</DWR-1><DWR-2>correlation</DWR-2><DWR-3>with</DWR-3><DWR-4>histopathologic</DWR-4>
The  <RELW> accumulation </RELW>  of <GENE> p53  <RELW> protein </RELW>  </GENE> was analysed immunohistochemically in <DISEASE> ovarian cancer </DISEASE> and cor <RELW> relate </RELW> d with clinical data to further clarify the  <RELW> role </RELW>  of p53  <RELW> mutation </RELW> s for prognosis in these patients. <GW-1>of</GW-1><GW-2> <RELW> accumulation </RELW> </GW-2><GW-3>The</GW-3><GWR-1></GWR-1><GWR-2>was</GWR-2><GWR-3>analysed</GWR-3><GWR-4>immunohistochemically</GWR-4><DW-1>in</DW-1><DW-2>immunohistochemically</DW-2><DW-3>analysed</DW-3><DW-4>was</DW-4><DWR-1></DWR-1><DWR-2>and</DWR-2><DWR-3>cor <RELW> relate </RELW> d</DWR-3><DWR-4>with</DWR-4>
Increased <GENE> p130cas </GENE>  <RELW> express </RELW> ion is  <RELW> associate </RELW> d with poor clinical outcome in human <DISEASE> ovarian carcinoma </DISEASE>, and <GENE> p130cas </GENE>  <RELW> gene </RELW>  silencing  <RELW> decrease </RELW> s tumor growth through  <RELW> stimulation </RELW>  of apoptotic and autophagic cell death. <GW-1>Increased</GW-1><GWR-1></GWR-1><GWR-2> <RELW> express </RELW> ion</GWR-2><GWR-3>is</GWR-3><GWR-4> <RELW> associate </RELW> d</GWR-4><DW-1>human</DW-1><DW-2>in</DW-2><DW-3>outcome</DW-3><DW-4>clinical</DW-4><DWR-1>,</DWR-1><DWR-2>and</DWR-2><DWR-3><GENE></DWR-3><DWR-4>p130cas</DWR-4>
Concentrations of <GENE> follicle stimulating hormone </GENE> are  <RELW> increase </RELW> d in <DISEASE> ovarian tumor </DISEASE> fluid: implications for the management of <DISEASE> ovarian cancer </DISEASE>. <GW-1>of</GW-1><GW-2>Concentrations</GW-2><GWR-1></GWR-1><GWR-2>are</GWR-2><GWR-3> <RELW> increase </RELW> d</GWR-3><GWR-4>in</GWR-4><DW-1>in</DW-1><DW-2> <RELW> increase </RELW> d</DW-2><DW-3>are</DW-3><DW-4></GENE></DW-4><DWR-1></DWR-1><DWR-2>fluid:</DWR-2><DWR-3>implications</DWR-3><DWR-4>for</DWR-4>
<GENE> BRCA1 </GENE>  <RELW> express </RELW> ion is  <RELW> decrease </RELW> d or absent in a significant proportion of sporadic breast and <DISEASE> ovarian cancers </DISEASE>,  <RELW> suggest </RELW> ing a wider  <RELW> role </RELW>  in these tumor types. <GW-1></GW-1><GWR-1></GWR-1><GWR-2> <RELW> express </RELW> ion</GWR-2><GWR-3>is</GWR-3><GWR-4> <RELW> decrease </RELW> d</GWR-4><DW-1>and</DW-1><DW-2>breast</DW-2><DW-3>sporadic</DW-3><DW-4>of</DW-4><DWR-1>,</DWR-1><DWR-2> <RELW> suggest </RELW> ing</DWR-2><DWR-3>a</DWR-3><DWR-4>wider</DWR-4>
Epidermal growth factor (<GENE> EGF </GENE>) and hepatocyte growth factor (HGF) are often both over <RELW> express </RELW> ed and contribute to the growth of <DISEASE> ovarian cancer </DISEASE> by  <RELW> activating </RELW>  autocrine pathways. <GW-1>(</GW-1><GW-2>factor</GW-2><GW-3>growth</GW-3><GW-4>Epidermal</GW-4><GWR-1>)</GWR-1><GWR-2>and</GWR-2><GWR-3>hepatocyte</GWR-3><GWR-4>growth</GWR-4><DW-1>of</DW-1><DW-2>growth</DW-2><DW-3>the</DW-3><DW-4>to</DW-4><DWR-1></DWR-1><DWR-2>by</DWR-2><DWR-3> <RELW> activating </RELW> </DWR-3><DWR-4>autocrine</DWR-4>
Epidermal growth factor (EGF) and <GENE> hepatocyte growth factor </GENE> (HGF) are often both over <RELW> express </RELW> ed and contribute to the growth of <DISEASE> ovarian cancer </DISEASE> by  <RELW> activating </RELW>  autocrine pathways. <GW-1>and</GW-1><GW-2>(EGF)</GW-2><GW-3>factor</GW-3><GW-4>growth</GW-4><GWR-1></GWR-1><GWR-2>(HGF)</GWR-2><GWR-3>are</GWR-3><GWR-4>often</GWR-4><DW-1>of</DW-1><DW-2>growth</DW-2><DW-3>the</DW-3><DW-4>to</DW-4><DWR-1></DWR-1><DWR-2>by</DWR-2><DWR-3> <RELW> activating </RELW> </DWR-3><DWR-4>autocrine</DWR-4>
<GENE> Epidermal growth factor </GENE> (EGF) and hepatocyte growth factor (HGF) are often both over <RELW> express </RELW> ed and contribute to the growth of <DISEASE> ovarian cancer </DISEASE> by  <RELW> activating </RELW>  autocrine pathways. <GW-1></GW-1><GWR-1></GWR-1><GWR-2>(EGF)</GWR-2><GWR-3>and</GWR-3><GWR-4>hepatocyte</GWR-4><DW-1>of</DW-1><DW-2>growth</DW-2><DW-3>the</DW-3><DW-4>to</DW-4><DWR-1></DWR-1><DWR-2>by</DWR-2><DWR-3> <RELW> activating </RELW> </DWR-3><DWR-4>autocrine</DWR-4>
Epidermal growth factor (EGF) and hepatocyte growth factor (<GENE> HGF </GENE>) are often both over <RELW> express </RELW> ed and contribute to the growth of <DISEASE> ovarian cancer </DISEASE> by  <RELW> activating </RELW>  autocrine pathways. <GW-1>(</GW-1><GW-2>factor</GW-2><GW-3>growth</GW-3><GW-4>hepatocyte</GW-4><GWR-1>)</GWR-1><GWR-2>are</GWR-2><GWR-3>often</GWR-3><GWR-4>both</GWR-4><DW-1>of</DW-1><DW-2>growth</DW-2><DW-3>the</DW-3><DW-4>to</DW-4><DWR-1></DWR-1><DWR-2>by</DWR-2><DWR-3> <RELW> activating </RELW> </DWR-3><DWR-4>autocrine</DWR-4>
According to this mechanism the de <RELW> regulation </RELW>  of the BRCA1 transcription in cancer,  <RELW> result </RELW> ing in a  <RELW> higher </RELW>  proportion of translationally  <RELW> inhibited </RELW>  transcripts  <RELW> contain </RELW> ing 5'-UTRb, contributes to the  <RELW> decrease </RELW>  in the <GENE> BRCA1  <RELW> protein </RELW>  </GENE>  <RELW> observe </RELW> d in sporadic breast and <DISEASE> ovarian cancers </DISEASE>. <GW-1>the</GW-1><GW-2>in</GW-2><GW-3> <RELW> decrease </RELW> </GW-3><GW-4>the</GW-4><GWR-1></GWR-1><GWR-2> <RELW> observe </RELW> d</GWR-2><GWR-3>in</GWR-3><GWR-4>sporadic</GWR-4><DW-1>and</DW-1><DW-2>breast</DW-2><DW-3>sporadic</DW-3><DW-4>in</DW-4><DWR-1>.</DWR-1>
Amplification or over <RELW> express </RELW> ion of the <GENE> c-erbB-2  <RELW> gene </RELW>  </GENE> have been  <RELW> report </RELW> ed to cor <RELW> relate </RELW>  with poor patient prognosis in human breast, gastric, and <DISEASE> ovarian cancer </DISEASE>. <GW-1>the</GW-1><GW-2>of</GW-2><GW-3>over <RELW> express </RELW> ion</GW-3><GW-4>or</GW-4><GWR-1></GWR-1><GWR-2>have</GWR-2><GWR-3>been</GWR-3><GWR-4> <RELW> report </RELW> ed</GWR-4><DW-1>and</DW-1><DW-2>gastric,</DW-2><DW-3>breast,</DW-3><DW-4>human</DW-4><DWR-1>.</DWR-1>
We propose that, in the <DISEASE> ovarian tumour </DISEASE> microenvironment, interaction between tumour cells and fibroblasts may  <RELW> enhance </RELW>  fibroblast  <RELW> production </RELW>  of the <GENE> proMMP-2 </GENE> and TIMP-2. <GW-1>the</GW-1><GW-2>of</GW-2><GW-3> <RELW> production </RELW> </GW-3><GW-4>fibroblast</GW-4><GWR-1></GWR-1><GWR-2>and</GWR-2><GWR-3>TIMP-2.</GWR-3><DW-1>the</DW-1><DW-2>in</DW-2><DW-3>that,</DW-3><DW-4>propose</DW-4><DWR-1></DWR-1><DWR-2>microenvironment,</DWR-2><DWR-3>interaction</DWR-3><DWR-4>between</DWR-4>
We propose that, in the <DISEASE> ovarian tumour </DISEASE> microenvironment, interaction between tumour cells and fibroblasts may  <RELW> enhance </RELW>  fibroblast  <RELW> production </RELW>  of the proMMP-2 and <GENE> TIMP-2 </GENE>. <GW-1>and</GW-1><GW-2>proMMP-2</GW-2><GW-3>the</GW-3><GW-4>of</GW-4><GWR-1>.</GWR-1><DW-1>the</DW-1><DW-2>in</DW-2><DW-3>that,</DW-3><DW-4>propose</DW-4><DWR-1></DWR-1><DWR-2>microenvironment,</DWR-2><DWR-3>interaction</DWR-3><DWR-4>between</DWR-4>
Collagen I, also present in the <DISEASE> ovarian tumours </DISEASE>, then  <RELW> induce </RELW> s these fibroblasts to  <RELW> activate </RELW>  <GENE> proMMP-2 </GENE> even in the presence of TIMP-2. <GW-1> <RELW> activate </RELW> </GW-1><GW-2>to</GW-2><GW-3>fibroblasts</GW-3><GW-4>these</GW-4><GWR-1></GWR-1><GWR-2>even</GWR-2><GWR-3>in</GWR-3><GWR-4>the</GWR-4><DW-1>the</DW-1><DW-2>in</DW-2><DW-3>present</DW-3><DW-4>also</DW-4><DWR-1>,</DWR-1><DWR-2>then</DWR-2><DWR-3> <RELW> induce </RELW> s</DWR-3><DWR-4>these</DWR-4>
We previously  <RELW> show </RELW> ed that the  <RELW> express </RELW> ing level of FSH receptor (<GENE> FSHR </GENE>)  <RELW> increase </RELW> d from ovarian epithelial inclusions (OEIs) to benign <DISEASE> ovarian epithelial tumors </DISEASE> (OETs) and to borderline OETs, whereas <GENE> FSHR </GENE>  <RELW> levels </RELW>   <RELW> decrease </RELW> d with an  <RELW> increase </RELW>  in carcinoma grade. <GW-1>(</GW-1><GW-2>receptor</GW-2><GW-3>FSH</GW-3><GW-4>of</GW-4><GWR-1>)</GWR-1><GWR-2> <RELW> increase </RELW> d</GWR-2><GWR-3>from</GWR-3><GWR-4>ovarian</GWR-4><DW-1>benign</DW-1><DW-2>to</DW-2><DW-3>(OEIs)</DW-3><DW-4>inclusions</DW-4><DWR-1></DWR-1><DWR-2>(OETs)</DWR-2><DWR-3>and</DWR-3><DWR-4>to</DWR-4>
We previously  <RELW> show </RELW> ed that the  <RELW> express </RELW> ing level of <GENE> FSH receptor </GENE> (FSHR)  <RELW> increase </RELW> d from ovarian epithelial inclusions (OEIs) to benign <DISEASE> ovarian epithelial tumors </DISEASE> (OETs) and to borderline OETs, whereas FSHR  <RELW> levels </RELW>   <RELW> decrease </RELW> d with an  <RELW> increase </RELW>  in carcinoma grade. <GW-1>of</GW-1><GW-2>level</GW-2><GW-3> <RELW> express </RELW> ing</GW-3><GW-4>the</GW-4><GWR-1></GWR-1><GWR-2>(FSHR)</GWR-2><GWR-3> <RELW> increase </RELW> d</GWR-3><GWR-4>from</GWR-4><DW-1>benign</DW-1><DW-2>to</DW-2><DW-3>(OEIs)</DW-3><DW-4>inclusions</DW-4><DWR-1></DWR-1><DWR-2>(OETs)</DWR-2><DWR-3>and</DWR-3><DWR-4>to</DWR-4>
We previously  <RELW> show </RELW> ed that the  <RELW> express </RELW> ing level of FSH receptor (<GENE> FSHR </GENE>)  <RELW> increase </RELW> d from ovarian epithelial inclusions (OEIs) to benign <DISEASE> ovarian epithelial tumors </DISEASE> (OETs) and to borderline OETs, whereas <GENE> FSHR </GENE>  <RELW> levels </RELW>   <RELW> decrease </RELW> d with an  <RELW> increase </RELW>  in carcinoma grade. <GW-1>(</GW-1><GW-2>receptor</GW-2><GW-3>FSH</GW-3><GW-4>of</GW-4><GWR-1>)</GWR-1><GWR-2> <RELW> increase </RELW> d</GWR-2><GWR-3>from</GWR-3><GWR-4>ovarian</GWR-4><DW-1>benign</DW-1><DW-2>to</DW-2><DW-3>(OEIs)</DW-3><DW-4>inclusions</DW-4><DWR-1></DWR-1><DWR-2>(OETs)</DWR-2><DWR-3>and</DWR-3><DWR-4>to</DWR-4>
<GENE> IL-18 </GENE> and FGF-2  <RELW> protein </RELW> s were significantly  <RELW> elevate </RELW> d in tumor tissues (p&lt;0.04) and sera (p&lt;0.05) from patients with <DISEASE> ovarian cancer </DISEASE>. <GW-1></GW-1><GWR-1></GWR-1><GWR-2>and</GWR-2><GWR-3>FGF-2</GWR-3><GWR-4> <RELW> protein </RELW> s</GWR-4><DW-1>with</DW-1><DW-2>patients</DW-2><DW-3>from</DW-3><DW-4>(p&lt;0.05)</DW-4><DWR-1>.</DWR-1>
IL-18 and <GENE> FGF-2  <RELW> protein </RELW> s </GENE> were significantly  <RELW> elevate </RELW> d in tumor tissues (p&lt;0.04) and sera (p&lt;0.05) from patients with <DISEASE> ovarian cancer </DISEASE>. <GW-1>and</GW-1><GW-2>IL-18</GW-2><GWR-1></GWR-1><GWR-2>were</GWR-2><GWR-3>significantly</GWR-3><GWR-4> <RELW> elevate </RELW> d</GWR-4><DW-1>with</DW-1><DW-2>patients</DW-2><DW-3>from</DW-3><DW-4>(p&lt;0.05)</DW-4><DWR-1>.</DWR-1>
In addition, the  <RELW> higher </RELW>  <DISEASE> PA1 </DISEASE>  cell responsiveness to endogenous  <RELW> compare </RELW> d with exogenous <GENE> activin </GENE>,  <RELW> suggest </RELW> s that <GENE> activin </GENE> over <RELW> express </RELW> ion in <DISEASE> PA1 </DISEASE>  cells may  <RELW> up-regulate </RELW>  an <GENE> activin </GENE> signaling component, or down-regulate an <GENE> activin </GENE> signaling inhibitor. <GW-1>exogenous</GW-1><GW-2>with</GW-2><GW-3> <RELW> compare </RELW> d</GW-3><GW-4>endogenous</GW-4><GWR-1>,</GWR-1><GWR-2> <RELW> suggest </RELW> s</GWR-2><GWR-3>that</GWR-3><GWR-4><GENE></GWR-4><DW-1> <RELW> higher </RELW> </DW-1><DW-2>the</DW-2><DW-3>addition,</DW-3><DW-4>In</DW-4><DWR-1></DWR-1><DWR-2></DWR-2><DWR-3>cell</DWR-3><DWR-4>responsiveness</DWR-4>
In addition, the  <RELW> higher </RELW>  <DISEASE> PA1 </DISEASE>  cell responsiveness to endogenous  <RELW> compare </RELW> d with exogenous <GENE> activin </GENE>,  <RELW> suggest </RELW> s that <GENE> activin </GENE> over <RELW> express </RELW> ion in <DISEASE> PA1 </DISEASE>  cells may  <RELW> up-regulate </RELW>  an <GENE> activin </GENE> signaling component, or down-regulate an <GENE> activin </GENE> signaling inhibitor. <GW-1>exogenous</GW-1><GW-2>with</GW-2><GW-3> <RELW> compare </RELW> d</GW-3><GW-4>endogenous</GW-4><GWR-1>,</GWR-1><GWR-2> <RELW> suggest </RELW> s</GWR-2><GWR-3>that</GWR-3><GWR-4><GENE></GWR-4><DW-1> <RELW> higher </RELW> </DW-1><DW-2>the</DW-2><DW-3>addition,</DW-3><DW-4>In</DW-4><DWR-1></DWR-1><DWR-2></DWR-2><DWR-3>cell</DWR-3><DWR-4>responsiveness</DWR-4>
Blocking of <GENE> IL-1 alpha </GENE>  <RELW> activity </RELW>  in <DISEASE> HOC-7 </DISEASE>  cells with either IL-1 receptor antagonist (IL-1ra) or a neutralizing  <RELW> antibody </RELW>  directed against <GENE> IL-1 alpha </GENE>  <RELW> result </RELW> ed in a dose-dependent  <RELW> decrease </RELW>  of IL-8 release by ATRA, TNF-alpha and <GENE> IL-1 alpha </GENE> treated <DISEASE> HOC-7 </DISEASE>  cells. <GW-1>of</GW-1><GW-2>Blocking</GW-2><GWR-1></GWR-1><GWR-2> <RELW> activity </RELW> </GWR-2><GWR-3>in</GWR-3><GWR-4><DISEASE></GWR-4><DW-1>in</DW-1><DW-2> <RELW> activity </RELW> </DW-2><DW-3></GENE></DW-3><DW-4>alpha</DW-4><DWR-1></DWR-1><DWR-2></DWR-2><DWR-3>cells</DWR-3><DWR-4>with</DWR-4>
These  <RELW> result </RELW> s  <RELW> indicate </RELW>  that long-term NF treatment  <RELW> induce </RELW> s <DISEASE> ovarian tumors </DISEASE> in mice, possibly by continuous  <RELW> stimulation </RELW>  with gonadotropins such as <GENE> LH </GENE> via a negative-feedback phenomenon secondary to ovarian atrophy (as the tumor-induction mechanism), although we could not  <RELW> complete </RELW> ly rule out a genotoxic mechanism. <GW-1>as</GW-1><GW-2>such</GW-2><GW-3>gonadotropins</GW-3><GW-4>with</GW-4><GWR-1></GWR-1><GWR-2>via</GWR-2><GWR-3>a</GWR-3><GWR-4>negative-feedback</GWR-4><DW-1> <RELW> induce </RELW> s</DW-1><DW-2>treatment</DW-2><DW-3>NF</DW-3><DW-4>long-term</DW-4><DWR-1></DWR-1><DWR-2>in</DWR-2><DWR-3>mice,</DWR-3><DWR-4>possibly</DWR-4>
Four out of the twelve cancer tissue specimens, one specimen of cancer ascites cells and the NIH: <DISEASE> OVCAR-3 </DISEASE> cancer cell line  <RELW> show </RELW> ed  <RELW> elevate </RELW> d amplification of <GENE> c-Ki-ras </GENE>, as  <RELW> compare </RELW> d to the human fibroblast cell line FS4 and normal ovarian tissues. <GW-1>of</GW-1><GW-2>amplification</GW-2><GW-3> <RELW> elevate </RELW> d</GW-3><GW-4> <RELW> show </RELW> ed</GW-4><GWR-1>,</GWR-1><GWR-2>as</GWR-2><GWR-3> <RELW> compare </RELW> d</GWR-3><GWR-4>to</GWR-4><DW-1>NIH:</DW-1><DW-2>the</DW-2><DW-3>and</DW-3><DW-4>cells</DW-4><DWR-1></DWR-1><DWR-2>cancer</DWR-2><DWR-3>cell</DWR-3><DWR-4>line</DWR-4>
<GENE> Six1 </GENE> over <RELW> express </RELW> ion in <DISEASE> ovarian carcinoma </DISEASE>  <RELW> ca <RELW> use </RELW>  </RELW> s resistance to TRAIL-mediated apoptosis and is  <RELW> associate </RELW> d with poor survival. <GW-1></GW-1><GWR-1></GWR-1><GWR-2>over <RELW> express </RELW> ion</GWR-2><GWR-3>in</GWR-3><GWR-4><DISEASE></GWR-4><DW-1>in</DW-1><DW-2>over <RELW> express </RELW> ion</DW-2><DW-3></GENE></DW-3><DW-4>Six1</DW-4><DWR-1></DWR-1><DWR-2> <RELW> ca <RELW> use </RELW>  </RELW> s</DWR-2><DWR-3>resistance</DWR-3><DWR-4>to</DWR-4>
Here, we  <RELW> show </RELW>  that the developmental regulator <GENE> Six1 </GENE> is over <RELW> express </RELW> ed in <DISEASE> ovarian carcinoma </DISEASE> cell lines (OCC)  <RELW> compare </RELW> d with normal ovarian surface epithelium. <GW-1>regulator</GW-1><GW-2>developmental</GW-2><GW-3>the</GW-3><GW-4>that</GW-4><GWR-1></GWR-1><GWR-2>is</GWR-2><GWR-3>over <RELW> express </RELW> ed</GWR-3><GWR-4>in</GWR-4><DW-1>in</DW-1><DW-2>over <RELW> express </RELW> ed</DW-2><DW-3>is</DW-3><DW-4></GENE></DW-4><DWR-1></DWR-1><DWR-2>cell</DWR-2><DWR-3>lines</DWR-3><DWR-4>(OCC)</DWR-4>
[truncated: 4,764,197 more chars]
